# Supplementary material for: Breaking Bottlenecks for the TCR Therapy of Cancer
Source: Cells. 2020 Sep 14;9(9):2095. doi: 10.3390/cells9092095 (PMC7564186; doi:10.3390/cells9092095)
Supplement: Supplementary file 1 [file cells-09-02095-s001.zip]

Archive with 1 entries (1 files):
- cells-879627-supplementary.xlsx
