# Supplementary material for: Breaking Bottlenecks for the TCR Therapy of Cancer
Source: Cells. 2020 Sep 14;9(9):2095. doi: 10.3390/cells9092095 (PMC7564186; doi:10.3390/cells9092095)
Supplement: Supplementary file 1 [file cells-09-02095-s001.zip › cells-879627-supplementary.xlsx]

## Sheet: TCR-T cancer clinical trials
Rank	NCT Number	Title	Status	Study Results	Conditions	Interventions	Outcome Measures	Sponsor/Collaborators	Phases	Enrollment	Funded Bys	Other IDs	Start Date	Start Year	Primary Completion Date	Completion Date	Results First Posted	Last Update Posted	URL	First posted	TumorType1	TumorType2	TumorType3	TumorType4	TumorType5	TumorType6	TumorType7	Antigen Category1	Antigen Subcategory1	Antigen1	Antigen Category2	Antigen Subcategory2	Antigen2	"Next-generation"	Description of next-generation modification	post allogeneic HSCT
1	NCT00085462	Gene-Modified White Blood Cells Followed By Interleukin-2 and Vaccine Therapy in Treating Patients With Metastatic Melanoma	Completed	No Results Available	Melanoma (Skin)	Biological: aldesleukin|Biological: filgrastim|Biological: gp100-fowlpox vaccine|Biological: therapeutic autologous lymphocytes|Biological: therapeutic tumor infiltrating lymphocytes|Drug: cyclophosphamide|Drug: fludarabine phosphate		National Institutes of Health Clinical Center (CC)|National Cancer Institute (NCI)	Phase 1	61	NIH	040181|04-C-0181|NCI-6470|CDR0000370798	2004-05-01	2004	2007-05-01	2008-09-01		2012-06-22	https://ClinicalTrials.gov/show/NCT00085462	2004-06-11	Melanoma							Other TAA	Tissue differentiation antigen	gp100				no		no
2	NCT00091104	Cyclophosphamide and Fludarabine Followed by Vaccine Therapy, Gene-Modified White Blood Cell Infusions, and Aldesleukin in Treating Patients With Metastatic Melanoma	Completed	No Results Available	Melanoma (Skin)	Biological: MART-1:27-35 peptide vaccine|Biological: aldesleukin|Biological: filgrastim|Biological: incomplete Freund's adjuvant|Biological: therapeutic autologous lymphocytes|Biological: therapeutic tumor infiltrating lymphocytes|Drug: cyclophosphamide|Drug: fludarabine phosphate|Procedure: autologous hematopoietic stem cell transplantation|Procedure: in vitro-treated peripheral blood stem cell …	Safety|Tumor regression|In vivo survival of transplanted cells|Clinical response	National Institutes of Health Clinical Center (CC)|National Cancer Institute (NCI)	Phase 1	136	NIH	040251|04-C-0251|NCI-6974|CDR0000383246	2004-07-01	2004	2010-08-01	2010-10-01		2012-03-15	https://ClinicalTrials.gov/show/NCT00091104	2004-09-08	Melanoma							Other TAA	Tissue differentiation antigen	MART-1				no		no
3	NCT00393029	Phase II Study of Metastatic Cancer That Overexpresses P53 Using Lymphodepleting Conditioning Followed by Infusion of Anti-P53 TCR-Gene Engineered Lymphocytes	Completed	Has Results	Anti-p53 TCR-Gene	Biological: anti-protein 53 or tumor protein 53 (p53) T-cell receptor transduced peripheral blood lymphocytes|Biological: aldesleukin|Biological: filgrastim|Drug: cyclophosphamide|Drug: fludarabine phosphate	Clinical Tumor Regression|The Number of Participants With Adverse Events|In Vivo Survival of T-cell Receptor (TCR) Gene-engineered Cells in Participants	National Cancer Institute (NCI)|National Institutes of Health Clinical Center (CC)	Phase 2	12	NIH	070003|07-C-0003	2006-10-01	2006	2008-11-01	2008-11-01	2011-08-05	2011-08-15	https://ClinicalTrials.gov/show/NCT00393029	2006-10-26	Any Solid Cancer							Neoantigens		p53				no		no
4	NCT00509288	Phase II Study of Metastatic Melanoma With Lymphodepleting Conditioning and Infusion of Anti-MART-1 F5 TCR-Gene-Engineered Lymphocytes	Completed	Has Results	Melanoma|Skin Cancer	Biological: autologous anti-MART-1 F5 T-cell receptor|Drug: Cyclophosphamide|Drug: Fludarabine|Biological: Aldesleukin|Biological: autologous anti-MART-1 F5 T-cell receptor gene-engineered tumor infiltrating lymphocytes	Clinical Tumor Regression.|Toxicity	National Cancer Institute (NCI)|National Institutes of Health Clinical Center (CC)	Phase 2	24	NIH	070175|07-C-0175	2007-06-01	2007	2011-07-01	2012-07-01	2012-12-18	2012-12-28	https://ClinicalTrials.gov/show/NCT00509288	2007-07-31	Melanoma							Other TAA	Tissue differentiation antigen	MART-1				no		no
5	NCT00509496	Phase II Study of Metastatic Melanoma With Lymphodepleting Conditioning and Anti-gp100:154-162 TCR Gene Engineered Lymphocytes	Terminated	Has Results	Skin Cancer|Melanoma	Drug: fludarabine phosphate|Drug: cyclophosphamide|Biological: aldesleukin|Biological: autologous anti-gp 100:154-162 T-cell receptor gene-engineered tumor infiltrating lymphocytes|Biological: autologous anti-gp 100:154-162 T-cell receptor gene-engineered peripheral blood lymphocytes	Clinical Tumor Regression.|Toxicity	National Cancer Institute (NCI)|National Institutes of Health Clinical Center (CC)	Phase 2	21	NIH	070174|07-C-0174	2007-06-01	2007	2011-07-01	2012-07-01	2012-12-04	2013-01-15	https://ClinicalTrials.gov/show/NCT00509496	2007-07-31	Melanoma							Other TAA	Tissue differentiation antigen	gp100				no		no
6	NCT00610311	Anti-gp100 Cells Plus ALVAC gp100 Vaccine to Treat Advanced Melanoma	Terminated	Has Results	Metastatic Melanoma|Skin Cancer	Drug: cyclophosphamide|Drug: fludarabine phosphate|Biological: Aldesleukin|Biological: ALVAC gp100 Vaccine|Biological: anti-gp100:154-162 Tcell receptor (TCR) peripheral blood lymphocyte (PBL)	Number of Participants With Metastatic Melanoma Who Develop Clinical Tumor Regression (CR or PR)|Number of Participants With in Vivo Survival of T-cell Receptor (TCR) Gene-engineered Cells.|Number of Participants With Adverse Events|Number of Participants Who Develop Anti-mouse T Cell Receptor (TCR) Antibodies	National Cancer Institute (NCI)|National Institutes of Health Clinical Center (CC)	Phase 2	3	NIH	080055|08-C-0055	2008-01-01	2008	2011-02-01	2011-02-01	2012-04-10	2015-10-28	https://ClinicalTrials.gov/show/NCT00610311	2008-02-07	Melanoma							Other TAA	Tissue differentiation antigen	gp100				no		no
7	NCT00612222	Anti-MART-1 F5 Cells Plus ALVAC MART-1 Vaccine to Treat Advanced Melanoma	Terminated	Has Results	Metastatic Melanoma|Skin Cancer	Biological: autologous anti-MART-1 F5 T-cell receptor gene-engineered peripheral blood lymphocytes|Biological: ALVAC MART-1 Vaccine|Biological: aldesleukin|Drug: cyclophosphamide|Drug: fludarabine phosphate	Number of Participants With Metastatic Melanoma Who Develop Clinical Tumor Regression (CR or PR)|Number of Participants With in Vivo Survival of T-cell Receptor (TCR) Gene-engineered Cells|Number of Participants With Adverse Events	National Cancer Institute (NCI)|National Institutes of Health Clinical Center (CC)	Phase 2	4	NIH	080056|08-C-0056	2008-01-01	2008	2011-03-01	2011-03-01	2012-04-19	2015-10-28	https://ClinicalTrials.gov/show/NCT00612222	2008-02-11	Melanoma							Other TAA	Tissue differentiation antigen	MART-1				no		no
8	NCT00670748	Chemotherapy Followed by ESO-1 Lymphocytes and Aldesleukin to Treat Metastatic Cancer	Terminated	Has Results	Metastatic Melanoma|Metastatic Renal Cell Cancer|Metastatic Cancer	Biological: Anti-NY ESO-1 T-cell receptor PBL|Drug: aldesleukin|Drug: Cyclophosphamide|Drug: fludarabine phosphate|Biological: ALVAC NY ESO-1 vaccine	Clinical Response Per the Response Evaluation Criteria in Solid Tumors (RECIST)|Number of Participants With In Vivo Survival of T-Cell Receptor (TCR)-Engineered Cells|Number of Participants With Serious and Non-Serious Adverse Events	National Cancer Institute (NCI)|National Institutes of Health Clinical Center (CC)	Phase 2	45	NIH	080121|08-C-0121	2008-05-29	2008	2016-06-29	2016-06-29	2016-06-27	2019-11-19	https://ClinicalTrials.gov/show/NCT00670748	2008-05-02	Any Solid Cancer							CTA		NY-ESO-1				no		no
9	NCT00704938	Gene-Modified Lymphocytes, High-Dose Aldesleukin, and Vaccine Therapy in Treating Patients With Progressive or Recurrent Metastatic Cancer	Terminated	Has Results	Kidney Cancer|Melanoma (Skin)|Unspecified Adult Solid Tumor, Protocol Specific	Biological: aldesleukin|Biological: anti-p53 T-cell receptor-transduced peripheral blood lymphocytes|Biological: autologous dendritic cell-adenovirus p53 vaccine|Biological: filgrastim|Drug: cyclophosphamide|Drug: fludarabine phosphate	Clinical Response (Complete Response + Partial Response)|Number of Participants With Adverse Events	National Institutes of Health Clinical Center (CC)|National Cancer Institute (NCI)	Phase 2	3	NIH	080155|NCI-08-C-0155|NCI-P07215	2008-06-01	2008	2009-08-01	2009-08-01	2012-08-14	2015-10-28	https://ClinicalTrials.gov/show/NCT00704938	2008-06-25	Any Solid Cancer							Neoantigens		p53				no		no
10	NCT00706992	Anti-MART-1 F5 Lymphocytes to Treat High-Risk Melanoma Patients	Terminated	Has Results	Melanoma	Biological: ALVAC-MART-1 vaccine|Biological: MART-1:26-35(27L) peptide vaccine|Biological: Aldesleukin|Biological: autologous anti-MART-1 F5 T-cell receptor gene-engineered peripheral blood lymphocytes|Biological: incomplete Freund's adjuvant	Percentage of Participants With Immunologic Response|Number of Participants With Adverse Events	National Cancer Institute (NCI)|National Institutes of Health Clinical Center (CC)	Phase 2	50	NIH	080162|08-C-0162	2008-06-01	2008	2012-11-01	2012-11-01	2013-03-19	2015-10-28	https://ClinicalTrials.gov/show/NCT00706992	2008-06-30	Melanoma							Other TAA	Tissue differentiation antigen	MART-1				no		no
11	NCT00910650	Study of Gene Modified Immune Cells in Patients With Advanced Melanoma	Completed	No Results Available	Metastatic Melanoma	Biological: F5 TCR transgenic cells and MART-1 peptide pulsed dendritic cells|Drug: non-myeloablative conditioning chemotherapy	Response rate: The two-stage phase II study design includes response rate by RECIST criteria as the primary endpoint.|Other key measures that will be used to evaluate the intervention(s) or, for observational studies, that are a focus of the study.	Jonsson Comprehensive Cancer Center|California Institute of Technology|University of Southern California|University of Connecticut|National Cancer Institute (NCI)	Phase 2	14	Other|NIH	10-001212|08-02-020	2009-10-13	2009	2019-05-30	2019-05-30		2020-02-28	https://ClinicalTrials.gov/show/NCT00910650	2009-06-01	Melanoma							Other TAA	Tissue differentiation antigen	MART-1				no		no
12	NCT00923195	Radiation, Chemotherapy, Vaccine and Anti-MART-1 and Anti-gp100 Cells for Patients With Metastatic Melanoma	Completed	Has Results	Melanoma|Skin Cancer	Drug: MART-1: 26-35(27L) Peptide|Drug: Montanide ISA 51 VG|Drug: gp100:154-162 Peptide|Procedure: Radiation|Drug: Aldesleukin|Drug: Fludarabine|Drug: Cyclophosphamide|Genetic: Anti-gp 100:154 TCR PBL|Genetic: Anti-MART-1 F5 TCR PBL	Complete Response Rates for Patients With Metastatic Melanoma|Toxicity Profile	National Cancer Institute (NCI)|National Institutes of Health Clinical Center (CC)	Phase 2	4	NIH	090051|09-C-0051	2008-12-01	2008	2011-08-01	2011-08-01	2012-11-04	2015-10-28	https://ClinicalTrials.gov/show/NCT00923195	2009-06-18	Melanoma							Other TAA	Tissue differentiation antigen	MART-1	Other TAA	Tissue differentiation antigen	gp100	no		no
13	NCT00923390	Phase 1/2 Study of Metastatic Renal Cancer Using T-Cells Transduced With a T-Cell Receptor Which Recognizes TRAIL Bound to the DR4 Receptor	Terminated	No Results Available	Renal Cancer|Kidney Cancer	Genetic: 2G-1 TCR Retroviral Vector-Transduced lyn|Drug: Aldesleukin|Drug: Cyclophosphamide|Drug: Fludarabine|Drug: (PG13-A(F/K-F-SGSG-T2a-B (opt) (2G-1 TCR) retroviral vector-transduced lymphocyte	Determine if the administration of T-cells retrovirally transduced with the 2G-1 TCR, with preparative chemotherapy and IL-2, can cause the regression of metastatic RCC, and to identify the maximum tolerated dose for the 2G-1 TCr transduced cell...|Determine the toxicities of these T-cells administered in the above fashion, and to determine TCR and vector presence in the post treatment phase.	National Cancer Institute (NCI)|National Institutes of Health Clinical Center (CC)	Phase 1	5	NIH	090092|09-C-0092	2009-03-02	2009	2012-08-24	2012-08-24		2019-04-09	https://ClinicalTrials.gov/show/NCT00923390	2009-06-18	Genitourinary Cancer							Other TAA	Overexpressed antigen	TRAIL/DR4				no		no
14	NCT00923806	Gene Therapy Using Anti-CEA Cells to Treat Metastatic Cancer	Terminated	No Results Available	Metastatic Cancer	Biological: PG13-CEA_TCR (Anti-CEA TCR PBL)|Drug: Aldesleukin	clinical response of the administration of anti-CEA TCR engineered peripheral blood lymphocytes in patients receiving the non-myeloablative conditioning regimen and aldesleukin in patients with metastatic cancer.|Safety	National Cancer Institute (NCI)|National Institutes of Health Clinical Center (CC)	Phase 1	3	NIH	090047|09-C-0047	2008-12-01	2008	2011-11-01	2011-11-01		2015-10-20	https://ClinicalTrials.gov/show/NCT00923806	2009-06-18	Any Solid Cancer							Other TAA	Oncofetal antigen	CEA				no		no
15	NCT01273181	MAGE-A3/12 Metastatic Cancer Treatment With Anti-MAGE-A3/12 TCR-Gene Engineered Lymphocytes	Terminated	Has Results	Metastatic Cancer|Metastatic Renal Cancer|Metastatic Melanoma	Biological: PG13-MAGE-A3 TCR9W11 (anti-MAGE-A3/12 TCR) Transduced Autologous Peripheral Blood Lymphocytes|Drug: Aldesleukin|Drug: Cyclophosphamide|Drug: Fludarabine	Toxicity Profile|Clinical Tumor Regression (Complete Response (CR) + Partial Response (PR)) in Patients With Metastatic Cancer	National Cancer Institute (NCI)|National Institutes of Health Clinical Center (CC)	Phase 1|Phase 2	9	NIH	110062|11-C-0062	2010-12-01	2010	2012-12-01	2012-12-01	2013-03-27	2015-10-28	https://ClinicalTrials.gov/show/NCT01273181	2011-01-10	Any Solid Cancer							CTA		MAGE-A3/12				no		no
16	NCT01343043	A Pilot Study of Genetically Engineered NY-ESO-1 Specific NY-ESO-1ᶜ²⁵⁹T in HLA-A2+ Patients With Synovial Sarcoma	Completed	No Results Available	Neoplasms	Biological: NY-ESO-1(c259)T Cells	Proportion of subjects with a confirmed Complete Response (CR) or Partial Response (PR) in each cohort|Number of subjects with dose-limiting toxicity (DLT) and adverse events (AE), including serious adverse events (SAE)|Evaluation of the persistence of genetically modified T cells|Percentage of total gene modified T cells with memory subtype|After progressing and after receiving a 2nd dose of NY-…	GlaxoSmithKline	Phase 1	45	Industry	208466|ADP 04511|2015-005594-21	2012-09-27	2012	2019-06-18	2019-06-18		2020-02-28	https://ClinicalTrials.gov/show/NCT01343043	2011-04-27	Sarcoma							CTA		NY-ESO-1				no		no
17	NCT01350401	Phase I/II Study to Assess the Safety and Activity of Enhanced TCR Transduced Autologous T Cells in Metastatic Melanoma	Terminated	Has Results	Melanoma	Genetic: Autologous genetically modified T cells, NY-ESO-1á¶œÂ²âµâ¹T	Adverse Events Related to Study Treatment|Tumor Response|Determine the Functional Properties and Phenotype of Modified T-cells From Peripheral Blood and Tumor Sites.|Peak Persistence of Modified T-cells in the Peripheral Blood	Adaptimmune	Phase 1|Phase 2	4	Industry	ADP 01611	2011-06-01	2011	2016-02-17	2018-03-01	2018-05-08	2019-01-10	https://ClinicalTrials.gov/show/NCT01350401	2011-05-09	Melanoma							CTA		NY-ESO-1				no		no
18	NCT01352286	Redirected Auto T Cells for Advanced Myeloma	Completed	Has Results	Multiple Myeloma	Genetic: Autologous Genetically modified T cells	Adverse Events Related to Study Treatment|Number of Participants With Response Per International Myeloma Working Group (IMWG) 2011 Criteria|Best Objective Response (BOR)|Duration of Response (DOR), Progression Free Survival (PFS), Overall Survival (OS)|Peak Persistence of Modified T-cells in the Peripheral Blood|Marrow Antigen Expression Pre-and Post-infusion|Engraftment of Gene-modified Pentamer…	GlaxoSmithKline	Phase 2	25	Industry	209393|ADP 01411	2011-05-13	2011	2017-08-25	2019-07-08	2019-01-03	2019-12-03	https://ClinicalTrials.gov/show/NCT01352286	2011-05-11	Hematological Malignancies							CTA		NY-ESO-1				no		no
19	NCT01457131	Modified White Blood Cells That Secrete IL-2 and Express a Protein That Targets the ESO-1tumor Protein for Metastatic Cancer	Terminated	No Results Available	Metastatic Cancer|Metastatic Melanoma|Metastatic Renal Cancer	Drug: Fludarabine|Drug: Cyclophosphamide|Other: IL-12 &amp; Anti-NY ESO1 TCR PBL	To evaluate the safety of the IL-12 and anti-NY-ESO-1 engineered PBL in patients receiving a non-myeloablative conditioning regimen, and to determine if patients with metastatic cancer will have clinical tumor regression following this regimen.|To determine the in vivo survival of cotransduced gene-engineered cells.	National Cancer Institute (NCI)|National Institutes of Health Clinical Center (CC)	Phase 1	2	NIH	120006|12-C-0006	2011-10-06	2011	2013-08-07	2013-08-07		2019-01-08	https://ClinicalTrials.gov/show/NCT01457131	2011-10-21	Any Solid Cancer							CTA		NY-ESO-1				yes	IL-12 Expression	no
20	NCT01567891	CT Antigen TCR-redirected T Cells for Ovarian Cancer.	Completed	Has Results	Ovarian Cancer	Biological: NYESO-1c259 T cells	Adverse Events Related to Study Treatment|Tumor Response|Peak Persistence of Modified T-cells in the Peripheral Blood|Determine Functional Properties and Phenotype of Modified T-cells From Peripheral Blood.|Correlate NY-ESO-1 Expression in Tumor Tissue Before Treatment With Archival Tumor Tissue to Assess Impact of Therapy on Expression of NY-ESO-1 Protein	Adaptimmune	Phase 1|Phase 2	9	Industry	ADP-0011-001|230612	2013-07-09	2013	2017-06-06	2017-06-06	2019-01-03	2019-06-27	https://ClinicalTrials.gov/show/NCT01567891	2012-03-30	Ovarian Cancer, Fallopian Tube Cancer							CTA		NY-ESO-1				no		no
21	NCT01586403	Transfer of Genetically Engineered Lymphocytes in Melanoma Patients	Active, not recruiting	No Results Available	Melanoma	Biological: Dose 1|Biological: Dose 2|Biological: Dose 3|Biological: Dose 4	Find dose of autologous T cell receptor	Loyola University|National Cancer Institute (NCI)	Phase 1	14	Other|NIH	203732|R44CA126461|P01CA154778	2012-07-01	2012	2028-09-01	2028-09-01		2018-05-23	https://ClinicalTrials.gov/show/NCT01586403	2012-04-26	Melanoma							Other TAA	Tissue differentiation antigen	Tyrosinase				no		no
22	NCT01621724	WT1 TCR Gene Therapy for Leukaemia: A Phase I/II Safety and Toxicity Study	Completed	No Results Available	Acute Myeloid Leukaemia|Chronic Myeloid Leukaemia	Genetic: WT1 TCR-transduced T cells	Identify organ toxicities and other side effects|Transduction efficiency and TCR expression on TCR-transduced cells|WT1-specific immune responses of TCR-transduced T cells	Cell Medica Ltd|University College, London|Cell Therapy Catapult	Phase 1|Phase 2	7	Industry|Other	D-00272-CT2014001	2012-04-01	2012	2018-05-01	2018-05-01		2018-10-02	https://ClinicalTrials.gov/show/NCT01621724	2012-06-18	Hematological Malignancies							Other TAA	Tissue differentiation antigen	WT1				no		no
23	NCT01640301	Laboratory-Treated T Cells in Treating Patients With High-Risk Relapsed Acute Myeloid Leukemia, Myelodysplastic Syndrome, or Chronic Myelogenous Leukemia Previously Treated With Donor Stem Cell Transplant	Active, not recruiting	No Results Available	Recurrent Adult Acute Myeloid Leukemia|Recurrent Childhood Acute Myeloid Leukemia|Secondary Acute Myeloid Leukemia|Therapy-Related Acute Myeloid Leukemia|Donor|Hematopoietic Cell Transplant Recipient|HLA-A*0201 Positive Cells Present|Recurrent Acute Myeloid Leukemia	Biological: Aldesleukin|Drug: Cyclophosphamide|Drug: Fludarabine Phosphate|Other: Laboratory Biomarker Analysis|Biological: WT1-Sensitized Allogeneic T-Lymphocytes	Anti-leukemic potential efficacy, in terms of duration of response (Arm II)|Efficacy, in terms of relapse rate (Arm I)|Incidence of chronic graft versus host disease (GVHD) (Arm I)|Incidence of chronic graft versus host disease (GVHD) (Arm II)|Incidence of grade III-IV acute graft versus host disease (GVHD) (Arm II)|Incidence of grade III-IV acute graft-versus-host disease (GVHD) (Arm I)|Treatmen…	Fred Hutchinson Cancer Research Center|National Cancer Institute (NCI)	Phase 1|Phase 2	45	Other|NIH	2498.00|NCI-2011-03362|2498|P01CA018029|P30CA015704|RG9212029	2012-12-06	2012	2020-10-01	2030-10-01		2019-06-24	https://ClinicalTrials.gov/show/NCT01640301	2012-07-13	Hematological Malignancies							Other TAA	Tissue differentiation antigen	WT1				yes	CD200/CD28 switch receptor	yes
24	NCT01694472	Clinical Safety and Preliminary Efficacy of MAGE-A4 TCR Gene-Modified T Cells to Treat Malignant Tumors	Unknown status	No Results Available	Malignant Solid Tumors	Biological: MAGE-A4 TCR Gene-Modified T Cells	Objective response rate	Tianjin Medical University Cancer Institute and Hospital	Phase 1	15	Other	CIH-RXB-201205002	2012-07-01	2012	2016-11-01	2016-12-01		2015-12-22	https://ClinicalTrials.gov/show/NCT01694472	2012-09-27	Any Solid Cancer							CTA		MAGE-A4				no		no
25	NCT01697527	Gene and Vaccine Therapy in Treating Patients With Advanced Malignancies	Active, not recruiting	No Results Available	Malignant Neoplasm	Biological: aldesleukin|Drug: fludarabine phosphate|Drug: cyclophosphamide|Other: laboratory biomarker analysis|Biological: NY-ESO-1 reactive TCR retroviral vector transduced autologous PBL|Biological: dendritic cell vaccine therapy|Radiation: fludeoxyglucose F 18|Procedure: positron emission tomography	Clinical response|NY-ESO-1 TCR transgenic cell persistence, quantitated in PBMC samples|NY-ESO-1 TCR transgenic cell tumor trafficking	Jonsson Comprehensive Cancer Center	Phase 2	6	Other	12-000153|NCI-2012-01548	2012-11-02	2012	2020-11-02	2021-11-02		2019-06-28	https://ClinicalTrials.gov/show/NCT01697527	2012-10-02	Any Solid Cancer							CTA		NY-ESO-1				no		no
26	NCT01892293	CT Antigen TCR-Engineered T Cells for Myeloma	Terminated	Has Results	Multiple Myeloma	Drug: Treatment with NY-ESO-1c259-modified T cells	Adverse Events Related to Study Treatment|Evaluate the Direct Anti-tumor Activity of NY-ESO-1á¶œÂ²âµâ¹T|Peak Persistence of Modified T-cells in the Peripheral Blood	Adaptimmune	Phase 1|Phase 2	6	Industry	ADP-0011-002	2013-10-15	2013	2014-12-10	2018-04-09	2018-07-24	2019-01-10	https://ClinicalTrials.gov/show/NCT01892293	2013-07-04	Hematological Malignancies							CTA		NY-ESO-1				no		no
27	NCT01967823	T Cell Receptor Immunotherapy Targeting NY-ESO-1 for Patients With NY-ESO-1 Expressing Cancer	Completed	No Results Available	Melanoma|Meningioma|Breast Cancer|Non-Small Cell Lung Cancer|Hepatocellular Cancer	Biological: Anti-NY ESO-1 mTCR PBL|Drug: Cyclophosphamide|Drug: Fludarabine|Drug: Aldesleukin	Response Rate|In vivo survival of TCR gene-engineered cells|Frequency severity of treatment-related adverse events	National Cancer Institute (NCI)|National Institutes of Health Clinical Center (CC)	Phase 2	11	NIH	130214|13-C-0214	2013-10-24	2013	2020-04-06	2020-04-06		2020-06-11	https://ClinicalTrials.gov/show/NCT01967823	2013-10-23	Melanoma	Brain Cancer	Breast Cancer	Lung Cancer	Gastrointestinal Cancer			CTA		NY-ESO-1				no		no
28	NCT02062359	T Cell Receptor Immunotherapy Targeting NY-ESO-1 for Patients With NY-ESO-1 Expressing Melanoma	Terminated	Has Results	Metastatic Cancer|Metastatic Melanoma	Biological: Anti-NY ESO-1 T cell receptor (TCR) cluster of differentiation 62L (CD62L)+ cells|Drug: Aldesleukin|Drug: Cyclophosphamide|Drug: Fludarabine	Objective Response (Complete Response (CR) + Partial Response (PR)) of Melanoma Tumors|Persistence of Genetically Engineered, Adoptively Transferred Cluster of Differentiation 62L (CD62L) + Derived Lymphocytes|Number of Participants With Adverse Events	National Cancer Institute (NCI)|National Institutes of Health Clinical Center (CC)	Phase 2	2	NIH	140058|14-C-0058	2014-02-01	2014	2016-02-01	2016-02-01	2016-05-18	2016-06-24	https://ClinicalTrials.gov/show/NCT02062359	2014-02-13	Melanoma							CTA		NY-ESO-1				no		no
29	NCT02070406	Gene-Modified T Cells, Vaccine Therapy, and Ipilimumab in Treating Patients With Locally Advanced or Metastatic Malignancies	Terminated	No Results Available	Unspecified Adult Solid Tumor, Protocol Specific	Drug: cyclophosphamide|Drug: fludarabine phosphate|Biological: NY-ESO-1 reactive TCR retroviral vector transduced autologous PBL|Biological: dendritic cell vaccine therapy|Biological: aldesleukin|Radiation: fludeoxyglucose F 18|Procedure: positron emission tomography|Other: laboratory biomarker analysis	Incidence of toxicity as defined using the National Cancer Institute Common Terminology Criteria for Adverse Events version 3.0|Maximum tolerable dose (MTD) based on the number of subjects experiencing dose limiting toxicities (DLTs)|Feasibility of NY-ESO-1 TCR cells, determined by incidence of preparation not meeting the lot release criteria|Transgenic cell persistence, analyzed using immune mon…	Jonsson Comprehensive Cancer Center|National Cancer Institute (NCI)	Phase 1	4	Other|NIH	13-001624|NCI-2014-00221|P30CA016042	2014-07-17	2014	2018-12-18	2018-12-18		2019-02-28	https://ClinicalTrials.gov/show/NCT02070406	2014-02-25	Any Solid Cancer							CTA		NY-ESO-1				no		no
30	NCT02096614	Investigator Initiated Phase 1 Study of TBI-1201	Unknown status	No Results Available	Solid Tumors	Drug: TBI-1201|Drug: Cyclophosphamide|Drug: Fludarabine	Incidence and grade of adverse events (CTCAE)|Appearance of replication competent retrovirus by PCR|Appearance of clonality by LAM-PCR|Kinetics of TBI-1201 in blood by realtime-PCR and flow cytometry	Mie University|Takara Bio Inc.|Shionogi|Fiverings Co., Ltd.|Statcom Co. Ltd.	Phase 1	12	Other|Industry	1201-01	2014-04-01	2014	2018-06-01			2017-11-08	https://ClinicalTrials.gov/show/NCT02096614	2014-03-26	Any Solid Cancer							CTA		MAGE-A4				no		no
31	NCT02111850	T Cell Receptor Immunotherapy Targeting MAGE-A3 for Patients With Metastatic Cancer Who Are HLA-DP0401 Positive	Recruiting	No Results Available	Cervical Cancer|Renal Cancer|Urothelial Cancer|Melanoma|Breast Cancer	Biological: Anti-MAGE-A3-DP4 TCR PBL|Drug: Cyclophosphamide|Drug: Fludarabine|Drug: Aldesleukin	Maximum tolerated cell dose (MTD)|Response Rate|Frequency and severity of treatment-related adverse events.|Engineered cell survival	National Cancer Institute (NCI)|National Institutes of Health Clinical Center (CC)	Phase 1|Phase 2	107	NIH	140052|14-C-0052	2014-02-07	2014	2023-12-29	2024-12-27		2020-04-20	https://ClinicalTrials.gov/show/NCT02111850	2014-04-11	Cervical Cancer	Genitourinary Cancer	Melanoma	Breast Cancer				CTA		MAGE-A3				no		no
32	NCT02153905	T Cell Receptor Immunotherapy Targeting MAGE-A3 for Patients With Metastatic Cancer Who Are HLA-A*01 Positive	Terminated	Has Results	Breast Cancer|Cervical Cancer|Renal Cancer|Melanoma|Bladder Cancer	Drug: Aldesleukin|Drug: Fludarabine|Drug: Cyclophosphamide|Biological: Anti-MAGE-A3 human leukocyte antigen serotype within HLA-A A serotype group (HLA-A* 01)-restricted T-cell receptor (TCR)	Maximum Tolerated Cell Dose (MTD)|Number of Patients With Objective Tumor Regression|Number of Treatment Related Adverse Events Related to T-Cell Receptor (TCR) Gene-Engineered Cells|Number of Participants With Serious and Non-Serious Adverse Events|In Vivo Survival of T-Cell Receptor (TCR) Cells|Number of Participants With Dose-Limiting Toxicity (DLT)	National Cancer Institute (NCI)|National Institutes of Health Clinical Center (CC)	Phase 1|Phase 2	3	NIH	140110|14-C-0110	2014-07-03	2014	2018-09-10	2018-09-10	2019-06-05	2019-06-17	https://ClinicalTrials.gov/show/NCT02153905	2014-06-03	Melanoma	Breast Cancer	Cervical Cancer	Genitourinary Cancer				CTA		MAGE-A3				no		no
33	NCT02280811	T Cell Receptor Immunotherapy Targeting HPV-16 E6 for HPV-Associated Cancers	Completed	Has Results	Vaginal Cancer|Cervical Cancer|Anal Cancer|Penile Cancer|Oropharyngeal Cancer	Drug: Fludarabine|Drug: Cyclophosphamide|Biological: E6 TCR|Drug: Aldesleukin	Maximum Tolerated Dose (MTD)|Objective Tumor Response Rate (Complete or Partial Response)|Duration of Response|Number of Participants With Serious and Non-serious Adverse Events|Number of Participants With a Dose Limiting Toxicity (DLT)|Percentage of Cluster of Differentiation 3 (CD3+) Cells That Are E6 T-Cell Receptor Memory of Circulating T-Cells in Responders and Non-responders|Expression of P…	National Cancer Institute (NCI)|National Institutes of Health Clinical Center (CC)	Phase 1|Phase 2	12	NIH	150005|15-C-0005	2014-10-14	2014	2016-06-28	2016-06-28	2017-08-02	2017-09-06	https://ClinicalTrials.gov/show/NCT02280811	2014-11-02	Others	Cervical Cancer	Gastrointestinal Cancer	Genitourinary Cancer	Head and Neck Cancer			Oncoviral antigen		HPV-E6				no		no
34	NCT02366546	Investigator Initiated Phase 1 Study of TBI-1301	Active, not recruiting	No Results Available	Solid Tumors	Drug: TBI-1301|Drug: Cyclophosphamide|Drug: Fludarabine	Incidence and grade of adverse events (CTCAE)|Appearance of replication competent retrovirus by PCR|Appearance of clonality by LAM-PCR|Kinetics of TBI-1301 in blood by realtime-PCR	Mie University|Takara Bio Inc.|Shionogi|Fiverings Co., Ltd.|Statcom Co. Ltd.	Phase 1	9	Other|Industry	1301-01	2015-03-01	2015	2018-09-01			2018-10-24	https://ClinicalTrials.gov/show/NCT02366546	2015-02-19	Any Solid Cancer							CTA		NY-ESO-1				no		no
35	NCT02390739	Administering Peripheral Blood Lymphocytes Transduced With a Murine T-Cell Receptor Recognizing Human Thyroglobulin to People With Thyroglobulin Expressing Thyroid Cancer	Withdrawn	No Results Available	Metastatic Thyroid Cancer	Drug: Aldesleukin|Drug: Fludarabine|Drug: Cyclophosphamide|Biological: Anti-Thyroglobulin mTCR PBL	Determine a safe dose of administration and determine if this approach will result in an objective tumor regression.	National Cancer Institute (NCI)|National Institutes of Health Clinical Center (CC)	Phase 1|Phase 2	0	NIH	150090|15-C-0090	2015-03-02	2015	2017-03-22	2017-03-22		2019-12-16	https://ClinicalTrials.gov/show/NCT02390739	2015-03-18	Others							Other TAA	Tissue differentiation antigen	Human Thyroglobulin				no		no
36	NCT02408016	Genetically Modified T Cells in Treating Patients With Stage III-IV Non-small Cell Lung Cancer or Mesothelioma	Active, not recruiting	No Results Available	Advanced Pleural Malignant Mesothelioma|HLA-A*0201 Positive Cells Present|Recurrent Non-Small Cell Lung Carcinoma|Recurrent Pleural Malignant Mesothelioma|Stage III Non-Small Cell Lung Cancer AJCC v7|Stage III Pleural Malignant Mesothelioma AJCC v7|Stage IIIA Non-Small Cell Lung Cancer AJCC v7|Stage IIIB Non-Small Cell Lung Cancer AJCC v7|Stage IV Non-Small Cell Lung Cancer AJCC v7|Stage IV Pleur…	Biological: Aldesleukin|Biological: Autologous WT1-TCRc4 Gene-transduced CD8-positive Tcm/Tn Lymphocytes|Drug: Cyclophosphamide|Other: Laboratory Biomarker Analysis|Procedure: Therapeutic Conventional Surgery	Evidence and nature of toxicity|Feasibility of naive T cell (TN) and central memory T cell (TCM) subsets, measured as the proportion of patients for which T cells are successfully generated and infused and whether only TN or TCM could be generated|Persistence of transduced T cells|Frequency of transferred T cells at biopsied tumor sites between the T cell (Tn) and memory T cell (Tcm) groups|Funct…	Fred Hutchinson Cancer Research Center|National Cancer Institute (NCI)	Phase 1|Phase 2	20	Other|NIH	2727.00|NCI-2015-00329|2727|P30CA015704	2015-05-22	2015	2020-06-30	2022-06-30		2019-06-21	https://ClinicalTrials.gov/show/NCT02408016	2015-04-03	Mesothelioma	Lung Cancer						Other TAA	Tissue differentiation antigen	WT1				no		no
37	NCT02457650	T Cell Receptor-transduced T Cells Targeting NY-ESO-1 for Treatment of Patients With NY-ESO-1- Expressing Malignancies	Unknown status	No Results Available	Bladder Carcinoma|Breast Cancer|Esophagus Carcinoma|Lung Cancer|Melanoma|Multiple Myeloma|Neuroblastoma|Ovarian Cancer|Synovial Sarcoma|Other Metastatic Solid Cancers	Drug: Cyclophosphamide|Drug: Fludarabine|Biological: Anti-NY ESO-1 TCR-transduced T cells	Number of participants with Adverse Events|Number of participants with Clinical responses	Shenzhen Second People's Hospital|Shenzhen Institute for Innovation and Translational Medicine	Phase 1	36	Other	201504002	2015-04-01	2015	2019-12-01	2019-12-01		2016-08-03	https://ClinicalTrials.gov/show/NCT02457650	2015-05-29	Any Solid Cancer							CTA		NY-ESO-1				no		no
38	NCT02550535	A Phase I/II Study of Gene-modified WT1 TCR Therapy in MDS & AML Patients	Completed	No Results Available	Myelodysplastic Syndromes (MDS)|Acute Myeloid Leukaemia (AML)	Genetic: Autologous WT1 TCR transduced T cells	Safety following gene-modified WT1 TCR T cell therapy as measured by suspected unexpected serious adverse reactions (SUSARS)|Proportion of subjects achieving one or more IWG response criteria following gene-modified WT1 TCR T cell therapy|Safety and tolerability of gene-modified WT1 TCR therapy as measured by clinical laboratory parameters and adverse events|Efficacy of WT1 TCR therapy as measure…	Cell Medica Ltd|University College, London|Cell Therapy Catapult	Phase 1|Phase 2	3	Industry|Other	D-00272-CT2014002	2015-09-01	2015	2018-05-01	2018-05-01		2018-10-02	https://ClinicalTrials.gov/show/NCT02550535	2015-09-15	Hematological Malignancies							Other TAA	Tissue differentiation antigen	WT1				no		no
39	NCT02588612	NY-ESO-1ᶜ²⁵⁹T for Advanced NSCLC	Active, not recruiting	No Results Available	Neoplasms	Genetic: NY-ESO-1á¶œÂ²âµâ¹T cell|Drug: Cyclophosphamide|Drug: Fludarabine	Number of subjects with adverse events (AE), including serious adverse events (SAE)|Number of subjects with abnormal laboratory assessments|Number of subjects with abnormal cardiac and pulmonary assessments|Proportion of subjects with a confirmed Complete Response (CR) or Partial Response (PR)|Interval between the date of first T cell infusion dose and first documented evidence of CR or PR|Interv…	GlaxoSmithKline	Phase 1	10	Industry	208749|ADP-0011-004|2016-002517-21	2016-02-01	2016	2020-08-20	2020-08-20		2020-03-10	https://ClinicalTrials.gov/show/NCT02588612	2015-10-28	Lung Cancer							CTA		NY-ESO-1				no		no
40	NCT02592577	MAGE A10ᶜ⁷⁹⁶T for Advanced NSCLC	Active, not recruiting	No Results Available	Non-Small Cell Lung Cancer|Carcinoma	Biological: Autologous Genetically modified T cells, MAGEA10á¶œâ·â¹â¶T	Number of subjects with dose-limiting toxicity (DLT) and adverse events (AE), including serious adverse events (SAE)|Proportion of subjects with a confirmed Complete Response (CR) or Partial Response (PR)|Interval between the date of first T cell infusion dose and first documented evidence of CR or PR|Interval between the date of first documented evidence of CR or PR until first documented diseas…	Adaptimmune	Phase 1	28	Industry	ADP 0022-003	2015-11-01	2015	2020-03-11	2034-12-01		2020-05-07	https://ClinicalTrials.gov/show/NCT02592577	2015-10-30	Lung Cancer							CTA		MAGE-A10				no		no
41	NCT02650986	Gene-Modified T Cells With or Without Decitabine in Treating Patients With Advanced Malignancies Expressing NY-ESO-1	Recruiting	No Results Available	Advanced Fallopian Tube Carcinoma|Advanced Malignant Solid Neoplasm|Advanced Melanoma|Advanced Ovarian Carcinoma|Advanced Primary Peritoneal Carcinoma|Advanced Synovial Sarcoma|Clinical Stage III Cutaneous Melanoma AJCC v8|Clinical Stage IV Cutaneous Melanoma AJCC v8|Metastatic Fallopian Tube Carcinoma|Metastatic Melanoma|Metastatic Ovarian Carcinoma|Metastatic Primary Peritoneal Carcinoma|Metast…	Drug: Cyclophosphamide|Drug: Decitabine|Other: Laboratory Biomarker Analysis|Procedure: Leukapheresis|Biological: TGFbDNRII-transduced Autologous Tumor Infiltrating Lymphocytes	Dose-limiting toxicity|Feasibility based on potential problems in the manufacturing of NY-ESO-1/ dnTGFbetaRII engineered cells|Expression of the NY-ESO-1 T cell receptor (TCR) transgenic protein in peripheral blood mononuclear cells (PBMC)|Replication competent retrovirus (RCR)|Tumor response (complete and partial response)	Roswell Park Cancer Institute|National Cancer Institute (NCI)	Phase 1|Phase 2	27	Other|NIH	I 258514|NCI-2015-02080|P30CA016056|R01CA164333	2017-06-30	2017	2020-06-20	2020-06-20		2020-05-20	https://ClinicalTrials.gov/show/NCT02650986	2016-01-08	Any Solid Cancer							CTA		NY-ESO-1				yes	TGFβDNRII	no
42	NCT02654821	Study With T-cel Receptor Gene Therapy in Metastatic Melanoma	Active, not recruiting	No Results Available	Stage IV Skin Melanoma|Eye; Melanoma	Biological: TCR transduced T-cells|Procedure: Biopsy|Procedure: Blood taking	Safety of the TCR treatment (according to CTCAE 4.0)|Objective response rate according to RECIST 1.1.|1-year progression free survival (PFS)|Efficacy of induction of tumor specific T cell responses as measured by the persistence of Melan-A/MART1 specific T cells in peripheral blood samples|Overall survival|Systemic release of inflammatory cytokines after administration of transduced T cells compa…	The Netherlands Cancer Institute	Phase 1|Phase 2	12	Other	M11TCR	2012-03-01	2012	2019-10-01	2020-01-01		2018-11-02	https://ClinicalTrials.gov/show/NCT02654821	2016-01-13	Melanoma							Other TAA	Tissue differentiation antigen	MART-1				no		no
43	NCT02686372	TCR-Redirected T Cell Infusions to Prevent Hepatocellular Carcinoma Recurrence Post Liver Transplantation	Recruiting	No Results Available	Hepatocellular Carcinoma	Other: Biological: HBV antigen specific TCR redirected T cell	Safety of the TCR treatment (according to CTCAE 4.0)|Efficacy of induction of tumor specific T cell responses as measured by the persistence of HBV specific T cells in peripheral blood samples at several time points following adoptive transfer	Lion TCR Pte. Ltd.|First Affiliated Hospital, Sun Yat-Sen University|Agency for Science, Technology and Research|Sun Yat-Sen Memorial Hospital of Sun Yat-Sen University	Phase 1	10	Industry|Other	LTCR-HCC-I-1	2015-12-01	2015	2017-11-01	2020-11-01		2016-03-22	https://ClinicalTrials.gov/show/NCT02686372	2016-02-19	Gastrointestinal Cancer							Oncoviral antigen		HBV				no		no
44	NCT02719782	A Study of TCR-Redirected T Cell Infusion in Subject With Recurrent HBV-related HCC Post Liver Transplantation	Recruiting	No Results Available	Recurrent Hepatocellular Carcinoma	Biological: Biological: TCR-T	Safety of the TCR-T treatment|Efficacy of induction of tumor specific T cell responses as measured by the persistence of HBV specific T cells in peripheral blood samples at several time points following adoptive transfer|Systemic release of inflammatory cytokines after administration of transduced T cells compared to baseline	Lion TCR Pte. Ltd.|Agency for Science, Technology and Research|Third Affiliated Hospital, Sun Yat-Sen University	Phase 1	10	Industry|Other	LTCR-HCC-2-1	2015-07-02	2015	2019-05-01	2019-12-01		2018-11-16	https://ClinicalTrials.gov/show/NCT02719782	2016-03-25	Gastrointestinal Cancer							Oncoviral antigen		HBV				no		no
45	NCT02743611	Safety & Activity of Controllable PRAME-TCR Therapy in Previously Treated AML/MDS or Metastatic Uveal Melanoma	Active, not recruiting	No Results Available	Acute Myeloid Leukemia|Myelodysplastic Syndrome|Uveal Melanoma	Biological: BPX-701|Drug: Rimiducid	Part 1 Arm 1: Dose-limiting toxicity|Part 1 Arm 1: Treatment-emergent adverse events (AEs) and serious AEs (SAEs)|Part 1 Arm 2: Dose-limiting toxicity|Part 1 Arm 2: Treatment-emergent adverse events (AEs) and serious AEs (SAEs)|Part 2 Arm 1: Remission rate|Part 2 Arm 2: Overall response rate	Bellicum Pharmaceuticals	Phase 1|Phase 2	28	Industry	BP-011	2017-04-14	2017	2019-07-19	2020-07-19		2020-04-27	https://ClinicalTrials.gov/show/NCT02743611	2016-04-19	Hematological Malignancies							CTA		PRAME				yes	BPX-701: suicide switch (Caspase9)	no
46	NCT02770820	Laboratory-Treated (Central Memory/Naive) CD8+ T Cells in Treating Patients With Newly Diagnosed or Relapsed Acute Myeloid Leukemia	Active, not recruiting	No Results Available	Acute Myeloid Leukemia|EBV-Positive Neoplastic Cells Present|HLA-A*0201 Positive Cells Present|Blasts Under 5 Percent of Bone Marrow Nucleated Cells|Elevated WT1	Biological: Aldesleukin|Biological: Autologous WT1-TCRc4 Gene-transduced CD8-positive Tcm/Tn Lymphocytes|Other: Laboratory Biomarker Analysis	Evidence and nature of toxicities|Number of subjects who undergo leukapheresis or large volume blood draw who are ultimately eligible to receive T-cells|Number of subjects who sign the treatment consent and undergo a leukapheresis or large volume blood draw from which a TCRC4-transduced T-cell product could not be generated|Time required to generate a TCRC4-transduced T-cell product|Frequencies o…	Fred Hutchinson Cancer Research Center|National Cancer Institute (NCI)	Phase 1|Phase 2	9	Other|NIH	9296|NCI-2016-00042|P01CA018029|P30CA015704|RG9216011	2017-11-06	2017	2020-06-01	2023-06-01		2020-03-30	https://ClinicalTrials.gov/show/NCT02770820	2016-05-12	Hematological Malignancies							Other TAA	Tissue differentiation antigen	WT1				no		no
47	NCT02774291	Anti-ESO (Cancer/Test Antigen) mTCR-transduced Autologous Peripheral Blood Lymphocytes and Combination Chemotherapy in Treating Patients With Metastatic Cancer That Expresses NY-ESO-1	Recruiting	No Results Available	HLA-A2 Positive Cells Present|Metastatic Malignant Neoplasm|Metastatic Malignant Neoplasm in the Brain	Biological: Aldesleukin|Biological: Anti-thyroglobulin mTCR-transduced Autologous Peripheral Blood Lymphocytes|Drug: Cyclophosphamide|Biological: Filgrastim|Drug: Fludarabine Phosphate|Other: Laboratory Biomarker Analysis	Incidence of toxicity, graded according to the National Cancer Institute Common Terminology Criteria for Adverse Events version 4.0|In vivo survival of TCR gene-engineered cells|Objective response rate, graded according to RECIST criteria	Albert Einstein College of Medicine|National Cancer Institute (NCI)	Early Phase 1	10	Other|NIH	2015-5254|NCI-2015-01781|P30CA013330	2016-08-01	2016	2020-05-01	2020-05-01		2020-03-06	https://ClinicalTrials.gov/show/NCT02774291	2016-05-17	Any Solid Cancer							CTA		NY-ESO-1				no		no
48	NCT02775292	Gene-Modified T Cells, Vaccine Therapy, and Nivolumab in Treating Patients With Stage IV or Locally Advanced Solid Tumors Expressing NY-ESO-1	Completed	No Results Available	Adult Solid Neoplasm|Childhood Solid Neoplasm|Metastatic Neoplasm	Biological: Aldesleukin|Drug: Cyclophosphamide|Drug: Fludarabine Phosphate|Other: Laboratory Biomarker Analysis|Biological: Nivolumab|Biological: NY-ESO-1 Reactive TCR Retroviral Vector Transduced Autologous PBL|Biological: NY-ESO-1(157-165) Peptide-pulsed Autologous Dendritic Cell Vaccine|Procedure: Positron Emission Tomography	Incidence of adverse events, defined following the National Cancer Institute Common Terminology Criteria for Adverse Events version 4.0|Maximum tolerated dose based on dose-limiting toxicity using the Common Toxicity Criteria|Feasibility of generating NY-ESO-1 TCR cells and/or NY-ESO 1(157-165) peptide pulsed DC vaccine, determined by the incidence of preparation not meeting the lot release crite…	Jonsson Comprehensive Cancer Center|National Cancer Institute (NCI)	Phase 1	1	Other|NIH	15-001433|NCI-2016-00201|Ribas NYESO + Nivolumab Cancer|P30CA016042	2017-01-03	2017	2019-04-08	2019-04-08		2019-08-12	https://ClinicalTrials.gov/show/NCT02775292	2016-05-17	Any Solid Cancer							CTA		NY-ESO-1				no		no
49	NCT02858310	E7 TCR T Cells for Human Papillomavirus-Associated Cancers	Recruiting	No Results Available	Papillomavirus Infections|Cervical Intraepithelial Neoplasia|Carcinoma In Situ|Vulvar Neoplasms|Vulvar Diseases	Biological: E7 TCR cells|Drug: Aldesleukin|Drug: Fludarabine|Drug: Cyclophosphamide	Phase I: Determine a safe dose for E7 TCR cells plus aldesleukin|Phase II: Determine safety and efficacy of E7 TCR cells plus aldesleukin	National Cancer Institute (NCI)|National Institutes of Health Clinical Center (CC)	Phase 1|Phase 2	180	NIH	160154|16-C-0154	2017-01-27	2017	2020-12-31	2026-01-01		2020-06-09	https://ClinicalTrials.gov/show/NCT02858310	2016-08-08	Cervical Cancer	Gastrointestinal Cancer	Genitourinary Cancer	Head and Neck Cancer	Others			Oncoviral antigen		HPV-E7				no		no
50	NCT02869217	Study of TBI-1301 (NY-ESO-1 Specific TCR Gene Transduced Autologous T Lymphocytes) in Patients With Solid Tumors	Recruiting	No Results Available	NY-ESO-1 Expressing Solid Tumors in HLA-A2 Positive Patients|Synovial Sarcoma|Melanoma|Esophageal Cancer|Ovarian Cancer|Lung Cancer|Bladder Cancer|Liver Cancer	Drug: Cyclophosphamide|Biological: TBI-1301|Drug: Fludarabine	Safety profile (i.e. adverse events, presence/absence of RCR, analysis of clonality and PK of TBI-1301) assessed by CTCAE v.4.0 and laboratory testings.|Recommended phase 2 (RP2D) dose o TBI-1301 when administered following cyclophosphamide and fludarabine pre-treatment|Evidence of efficacy (i.e. anti-tumor effect) of TBI-1301 measured using RECIST v1.1	University Health Network, Toronto|Takara Bio Inc.	Phase 1	22	Other|Industry	1301-02	2016-09-01	2016	2020-06-01	2020-06-01		2020-05-05	https://ClinicalTrials.gov/show/NCT02869217	2016-08-16	Any Solid Cancer							CTA		NY-ESO-1				no		no
51	NCT02870244	Adoptive T Cell Immunotherapy for Advanced Melanoma Using Engineered Lymphocytes	Recruiting	No Results Available	Melanoma	Biological: Escalating Doses	Approximately 18 patients with Grade 2 through Grade 5 Adverse Events that are related to study drug, graded according to NCI CTCAE Version 4.0|Immunologic changes in T cell count|Audiologic changes of Grade 2 or higher as related to study drug, graded according to NCI CTCAE Version 4.0|Ophthalmologic changes or development of Uveitis of Grade 2 or higher as related to study drug, graded accordin…	Loyola University|National Cancer Institute (NCI)	Phase 1	18	Other|NIH	203729	2015-02-01	2015	2028-09-01	2028-09-01		2018-03-12	https://ClinicalTrials.gov/show/NCT02870244	2016-08-17	Melanoma							Other TAA	Tissue differentiation antigen	Tyrosinase				no		no
52	NCT02989064	MAGE-A10ᶜ⁷⁹⁶T for Urothelial Cancer, Melanoma or Head and Neck Cancers	Active, not recruiting	No Results Available	Urothelial Carcinoma|Head and Neck Cancer|Melanoma|Bladder Urothelial Carcinoma	Genetic: Autologous genetically modified MAGE A10á¶œâ·â¹â¶T cells	Number of subjects with adverse events (AE), including serious adverse events (SAE).|Evaluation of the persistence of genetically modified T cells|Measurement of RCL in genetically modified T cells.|Assessment of dose limiting toxicities to determine optimally tolerated dose range|Proportion of subjects with a confirmed Complete Response (CR) and/or Partial Response (PR).|Interval between the dat…	Adaptimmune	Phase 1	10	Industry	ADP-0022-004	2016-10-01	2016	2019-12-18	2034-11-01		2020-05-07	https://ClinicalTrials.gov/show/NCT02989064	2016-12-12	Genitourinary Cancer	Melanoma	Head and Neck Cancer					CTA		MAGE-A10				no		no
53	NCT02992743	A Pilot Study of NY-ESO-1ᶜ²⁵⁹T Cells in Subjects With Advanced Myxoid/ Round Cell Liposarcoma	Recruiting	No Results Available	Neoplasms	Genetic: Autologous genetically modified T Cells, NY-ESO-1á¶œÂ²âµâ¹T	Proportion of subjects with a confirmed Complete Response (CR) or Partial Response (PR).|Interval between the date of first T cell infusion dose and first documented evidence of CR or PR.|Interval between the date of first documented evidence of CR or PR until first documented disease progression or death due to any cause.|Interval between the date of first documented evidence of SD until first d…	GlaxoSmithKline	Phase 2	20	Industry	208469|ADP-0011-007	2016-12-06	2016	2021-06-15	2021-06-15		2020-05-19	https://ClinicalTrials.gov/show/NCT02992743	2016-12-14	Sarcoma							CTA		NY-ESO-1				no		no
54	NCT03017131	Genetically Modified T Cells and Decitabine in Treating Patients With Recurrent or Refractory Ovarian, Primary Peritoneal, or Fallopian Tube Cancer	Recruiting	No Results Available	Recurrent Fallopian Tube Carcinoma|Recurrent Ovarian Carcinoma|Recurrent Primary Peritoneal Carcinoma	Biological: Aldesleukin|Drug: Cyclophosphamide|Drug: Decitabine|Biological: Genetically Engineered NY-ESO-1-specific T Lymphocytes|Other: Laboratory Biomarker Analysis	Incidence of adverse events as defined by National Cancer Institute Common Terminology Criteria for Adverse Events version 4|Appearance of target antigen/major histocompatibility complex loss variants upon disease recurrence|Clinical response rates|Duration of response|Immunological parameters associated with T cell persistence, bioactivity and functionality|Overall survival|Progression free surv…	Roswell Park Cancer Institute|National Cancer Institute (NCI)	Phase 1	12	Other|NIH	i 283616|NCI-2016-01477|P30CA016056|P50CA159981	2017-12-08	2017	2020-12-08	2021-12-08		2020-03-02	https://ClinicalTrials.gov/show/NCT03017131	2017-01-11	Ovarian Cancer, Fallopian Tube Cancer	Others						CTA		NY-ESO-1				no		no
55	NCT03029273	NY-ESO-1 TCR （TAEST16001）for Patients With Advanced NSCLC	Recruiting	No Results Available	Lung Cancer, Nonsmall Cell, Recurrent	Drug: Cyclophosphamide and Fludarabine|Biological: Anti-NY-ESO-1 TCR transduced T cells	Number of participants with adverse events|Number of participants with clinical responses	Guangzhou Institute of Respiratory Disease|Xiangxue Life Science Research Center|Guangdong Xiangxue Precision Medical Technology Co., Ltd.|Xiangxue Pharmaceutical	Phase 1	20	Other|Industry	2016-63	2017-03-21	2017	2019-03-01	2019-03-01		2019-01-17	https://ClinicalTrials.gov/show/NCT03029273	2017-01-24	Lung Cancer							CTA		NY-ESO-1				no		no
56	NCT03047811	The Study of Targeted NY-ESO-1 T Cell Receptor (TCR) Genetic Modified Autologous T Cells Treatment of Advanced Solid Tumors	Unknown status	No Results Available	Advanced Malignant Solid Tumors	Other: TCR - T cell therapy	overall survival (OS)	Fudan University	Not Applicable	15	Other	NY-TCR WXH 2016	2016-08-26	2016	2017-12-31	2017-12-31		2017-02-10	https://ClinicalTrials.gov/show/NCT03047811	2017-02-10	Lung Cancer	Gastrointestinal Cancer	Melanoma					CTA		NY-ESO-1				no		no
57	NCT03132792	AFPᶜ³³²T in Advanced HCC	Recruiting	No Results Available	Hepatocellular Cancer|AFP Expressing Tumors	Genetic: Autologous genetically modified AFPá¶œÂ³Â³Â²T cells	Number of subjects with dose-limiting toxicity (DLT) and adverse events (AEs) and determination of optimally tolerated dose range, including serious adverse events (SAE).|Proportion of subjects with a confirmed Complete Response (CR) or Partial Response (PR)|Interval between the date of first T cell infusion dose and first documented evidence of CR or PR|Interval between the date of first documen…	Adaptimmune	Phase 1	45	Industry	ADP-0033-001	2017-05-08	2017	2021-06-01	2026-06-01		2020-04-21	https://ClinicalTrials.gov/show/NCT03132792	2017-04-28	Gastrointestinal Cancer							Other TAA	Oncofetal antigen	AFP				no		no
58	NCT03132922	MAGE-A4ᶜ¹º³²T for Multi-Tumor	Recruiting	No Results Available	Urinary Bladder Cancer|Melanoma|Head and Neck Cancer|Ovarian Cancer|Non-Small Cell Lung Cancer|Esophageal Cancer|Gastric Cancer|Synovial Sarcoma|Myxoid Round Cell Liposarcoma	Genetic: Autologous genetically modified MAGE-A4á¶œÂ¹ÂºÂ³Â²T cells	Number of subjects with adverse events (AE), including serious adverse events (SAEs).|Determining dose limiting toxicities (DLT) and optimally tolerated dose range|Evaluation of persistence of genetically modified T cells.|Measurement of RCL in genetically modified T cells.|Proportion of subjects with a confirmed Complete Response (CR) and/or Partial Response (PR).|Interval between the date of fi…	Adaptimmune	Phase 1	42	Industry	ADP-0044-001	2017-05-15	2017	2020-09-01	2035-09-01		2019-08-09	https://ClinicalTrials.gov/show/NCT03132922	2017-04-28	Genitourinary Cancer	Melanoma	Head and Neck Cancer	Ovarian Cancer, Fallopian Tube Cancer	Lung Cancer	Gastrointestinal Cancer	Sarcoma	CTA		MAGE-A4				no		no
59	NCT03139370	Safety and Efficacy of MAGE-A3/A6 T Cell Receptor Engineered T Cells (KITE-718) in HLA-DPB1*04:01 Positive Adults With Advanced Cancers	Recruiting	No Results Available	Solid Tumor	Drug: KITE-718|Drug: Cyclophosphamide|Drug: Fludarabine|Device: MAGE - A3/A6 Screening Test	Phase 1A - Percentage of Participants Experiencing Adverse Events Defined as Dose-Limiting Toxicities|Phase 1B - Efficacy: Objective Response Rate (ORR)|Duration of Response (DOR)|Progression-Free Survival (PFS)|Overall Survival|Percentage of Participants Experiencing Adverse Events|Percentage of Participants Experiencing Clinically Significant Changes in Safety Laboratory Values|Percentage of Pa…	Kite, A Gilead Company|Gilead Sciences	Phase 1	75	Industry	KITE-718-301	2017-05-08	2017	2021-06-01	2036-03-01		2020-05-13	https://ClinicalTrials.gov/show/NCT03139370	2017-05-03	Any Solid Cancer							CTA		MAGE-A3/A6				no		no
60	NCT03159585	To Evaluate the Efficacy of NY-ESO-1-specific T Cell Receptor Affinity Enhancing Specific T Cell in Solid Tumors	Completed	No Results Available	Liver Cancer Stage IV|Gastric Cancer Stage IV|Esophageal Cancer, Stage IV|Bone and Soft Tissue Tumors|Breast Cancer Stage IV|Bladder Carcinoma Stage IV|Prostate Carcinoma Stage IV|Thyroid Cancer Stage IV|Ovarian Cancer Stage IV|Solid Tumor	Drug: TAEST16001	treatment-related adverse events as assessed by CTCAE v4.03|assess overall response rate|assess duration of response|assess time to progress|assess progression free survival|assess overall survival|assess the expression of tumor markers	Zhujiang Hospital|Xiangxue Life Science Research Center|Guangdong Xiangxue Precision Medical Technology Co., Ltd.|Xiangxue Pharmaceutical	Phase 1	6	Other|Industry	2017-ZLZX-001	2017-04-14	2017	2019-06-04	2019-06-04		2020-01-22	https://ClinicalTrials.gov/show/NCT03159585	2017-05-18	Any Solid Cancer							CTA		NY-ESO-1				no		no
61	NCT03168438	NY-ESO-1ᶜ²⁵⁹T Alone and in Combination With Pembrolizumab for Multiple Myeloma	Recruiting	No Results Available	Neoplasms	Genetic: NY-ESO-1á¶œÂ²âµâ¹T cells|Drug: NY-ESO-1á¶œÂ²âµâ¹T in combination with pembrolizumab	Number of subjects with Treatment Limiting Toxicities (TLT), adverse events (AE), including serious adverse events (SAE).|Proportion of subjects with a positive response : Partial Response (PR), Very Good Partial response (VGPR), Complete Response (CR) or stringent CR (sCR)|Interval between the date of T-cell infusion and first documented evidence of positive response (PR, VGPR, CR, sCR)|Interval…	GlaxoSmithKline|Merck Sharp & Dohme Corp.	Phase 2	20	Industry	208470|ADP-0011-008|KEYNOTE-487	2017-08-18	2017	2021-04-19	2023-01-30		2020-05-07	https://ClinicalTrials.gov/show/NCT03168438	2017-05-30	Hematological Malignancies							CTA		NY-ESO-1				no		no
62	NCT03190941	Administering Peripheral Blood Lymphocytes Transduced With a Murine T-Cell Receptor Recognizing the G12V Variant of Mutated RAS in HLA-A*11:01 Patients	Recruiting	No Results Available	Pancreatic Cancer|Gastric Cancer|Gastrointestinal Cancer|Colon Cancer|Rectal Cancer	Drug: Cyclophosphamide|Drug: Fludarabine|Biological: Anti-KRAS G12V mTCR PBL|Drug: Aldesleukin	Response rate|Frequency and severity of treatment-related adverse events	National Cancer Institute (NCI)|National Institutes of Health Clinical Center (CC)	Phase 1|Phase 2	110	NIH	170113|17-C-0113	2017-09-21	2017	2027-06-29	2028-06-29		2020-03-27	https://ClinicalTrials.gov/show/NCT03190941	2017-06-19	Gastrointestinal Cancer							Neoantigens		KRAS G12V				no		no
63	NCT03197025	Immunotherapy With E6 T Cell Receptor (TCR) T Cells for Vulvar High-Grade Squamous Intraepithelial Lesions	Completed	Has Results	Human Papillomavirus|HPV-16|High Grade Squamous Intraepithelial Lesion	Drug: Aldesleukin|Biological: E6 T Cell Receptor (TCR)	Maximum Tolerated Dose (MTD) of E6 T Cell Receptor (TCR) T Cells for the Treatment of Vulvar High-Grade Squamous Intraepithelial Lesions (HSIL)|Number of Participants With a Clinical Response Treated With E6 T Cell Receptor (TCR) T Cells for Vulvar High-Grade Squamous Intraepithelial Lesions (HSIL)|Number of Participants With Serious and Non-Serious Adverse Events	National Cancer Institute (NCI)|National Institutes of Health Clinical Center (CC)	Phase 1	1	NIH	170116|17-C-0116	2018-01-09	2018	2019-05-14	2019-05-14	2019-10-08	2019-11-15	https://ClinicalTrials.gov/show/NCT03197025	2017-06-23	Others							Oncoviral antigen		HPV-E6				no		no
64	NCT03240861	Genetically Engineered PBMC and PBSC Expressing NY-ESO-1 TCR After a Myeloablative Conditioning Regimen to Treat Patients With Advanced Cancer	Recruiting	No Results Available	HLA-A*0201 Positive Cells Present|Locally Advanced Malignant Neoplasm|NY-ESO-1 Positive|Unresectable Malignant Neoplasm|Sarcoma	Other: 18F-FHBG|Biological: Aldesleukin|Drug: Busulfan|Biological: Cellular Therapy|Procedure: Computed Tomography|Biological: Filgrastim|Drug: Fludarabine|Procedure: Leukapheresis|Drug: Plerixafor|Procedure: Positron Emission Tomography	Incidence of dose limiting toxicity|Detection of replication competent retrovirus and replication competent lentivirus|Duration of overall complete response|Duration of overall response|Persistence of transduced T cells|Engraftment and persistence of transduced progeny T cells|Engraftment and persistence of transduced T cells and progeny T cells|Feasibility of generation NY-ESO-1 TCR transgenic T…	Jonsson Comprehensive Cancer Center|California Institute for Regenerative Medicine (CIRM)|National Cancer Institute (NCI)	Phase 1	12	Other|NIH	15-000511|NCI-2017-00896|Ribas NYESO SCT Cancer|P30CA016042	2017-07-26	2017	2021-09-01	2022-09-01		2019-11-15	https://ClinicalTrials.gov/show/NCT03240861	2017-08-07	Any Solid Cancer							CTA		NY-ESO-1				no		no
65	NCT03247309	TCR-engineered T Cells in Solid Tumors With Emphasis on NSCLC and HNSCC (ACTengine)	Recruiting	No Results Available	Solid Tumor|Cancer|Head and Neck Squamous Cell Carcinoma|Non-small Cell Lung Cancer	Biological: IMA201 Product|Diagnostic Test: IMA_Detect|Diagnostic Test: ACT-HLA	Incidence of adverse events (AE)|Duration of infused T cells over time (Persistence of T cells)|Incidence of infused T cells (Functionality of T cells)|Success Rates of T cell generation (Feasibility of ACTengine approach)|Number of subjects with Clinical response|Levels of Blood biomarkers|Levels of Tumor biomarkers|Rate of successful biomarker tests for tumor samples collected|Percentages of pa…	Immatics US, Inc.|M.D. Anderson Cancer Center	Phase 1	16	Industry|Other	IMA201-101	2018-12-19	2018	2020-12-01	2033-12-01		2020-01-14	https://ClinicalTrials.gov/show/NCT03247309	2017-08-11	Lung Cancer	Head and Neck Cancer						CTA		MAGE-A4/8				no		no
66	NCT03250325	Study of TBI-1301 (NY-ESO-1 T Cell Receptor Gene Transduced Autologous T Lymphocytes) in Patients With Synovial Sarcoma	Active, not recruiting	No Results Available	Synovial Sarcoma	Biological: TBI-1301|Drug: Cyclophosphamide	(Phase I) Adverse event, mortality, severe adverse event, discontinuation due to adverse event, laboratory test values|(Phase I) Appearance of replication competent retrovirus (RCR) by PCR|(Phase I) Appearance of clonality by linear amplification mediated (LAM)-PCR|(Phase I) Blood kinetics of TBI-1301 by realtime-PCR|(Phase II) Overall response rate|(Phase I) Objective response rate|(Phase I/II) …	Takara Bio Inc.	Phase 1|Phase 2	8	Industry	1301-03	2017-09-20	2017	2020-01-23	2020-07-01		2020-03-13	https://ClinicalTrials.gov/show/NCT03250325	2017-08-15	Sarcoma							CTA		NY-ESO-1				no		no
67	NCT03318900	T-Cell Infusion, Aldesleukin, and Utomilumab in Treating Patients With Recurrent Ovarian Cancer	Recruiting	No Results Available	COL6A3 Positive|HLA-A*0201 Positive Cells Present|PRAME Positive|Recurrent Ovarian Carcinoma	Biological: Aldesleukin|Drug: CD8-Positive T-Lymphocyte|Drug: Cyclophosphamide|Procedure: Leukapheresis|Biological: Utomilumab	Dose Limiting Toxicity Summary associated with Utomilumab Dose Escalation|Duration of in vivo persistence|Maximum Tolerated Dose (MTD) of T Cells|Maximum Tolerated Dose (MTD) of T cells + Utomilumab|Best overall response rate (BORR)|Progression free survival (PFS)	M.D. Anderson Cancer Center|National Cancer Institute (NCI)	Phase 1	18	Other|NIH	2016-0400|NCI-2018-01034|P30CA016672	2018-07-16	2018	2020-07-31	2020-07-31		2020-03-12	https://ClinicalTrials.gov/show/NCT03318900	2017-10-24	Ovarian Cancer, Fallopian Tube Cancer							Other TAA	Overexpressed antigen	COL6A3	CTA		PRAME	no		no
68	NCT03326921	HA-1 T TCR T Cell Immunotherapy for the Treating of Patients With Relapsed or Refractory Acute Leukemia After Donor Stem Cell Transplant	Recruiting	No Results Available	Juvenile Myelomonocytic Leukemia|Recurrent Acute Biphenotypic Leukemia|Recurrent Acute Undifferentiated Leukemia|Recurrent Childhood Acute Lymphoblastic Leukemia|Recurrent Childhood Acute Myeloid Leukemia|Refractory Acute Lymphoblastic Leukemia|Refractory Adult Acute Lymphoblastic Leukemia|Blast Phase Chronic Myelogenous Leukemia, BCR-ABL1 Positive|Chronic Myelomonocytic Leukemia|Recurrent Blasti…	Biological: CD8+ and CD4+ Donor Memory T-cells-expressing HA1-Specific TCR|Drug: Fludarabine|Other: Laboratory Biomarker Analysis	Feasibility of manufacturing minor H antigen (HA-1) T cell receptor (TCR) CD8+ and CD4+ T cells|Feasibility of administering minor H antigen (HA-1) T cell receptor (TCR) CD8+ and CD4+ T cells|Incidence of dose-limiting toxicities of HA-1 T cell receptor (TCR) T cells|Duration of in vivo persistence of transferred HA-1 T cell receptor (TCR) CD4+ T cells in peripheral blood|Duration of in vivo pers…	Fred Hutchinson Cancer Research Center|Alex's Lemonade Stand Foundation|National Cancer Institute (NCI)|The Leukemia and Lymphoma Society	Phase 1	24	Other|Industry|NIH	9716|NCI-2017-01054|P30CA015704|RG9217022	2018-02-23	2018	2023-12-16	2024-10-16		2020-05-21	https://ClinicalTrials.gov/show/NCT03326921	2017-10-31	Hematological Malignancies							Alloantigens		HA-1				no		yes
69	NCT03354390	HERV-E TCR Transduced Autologous T Cells in People With Metastatic Clear Cell Renal Cell Carcinoma	Recruiting	No Results Available	Kidney Cancer	Biological: cell infusion	Toxicity|overall response rate|progression-free survival|overall survival	National Heart, Lung, and Blood Institute (NHLBI)|Loyola University Medical Center (LUMC)|National Institutes of Health Clinical Center (CC)	Phase 1	24	NIH|Other	180012|18-H-0012	2018-07-20	2018	2020-12-31	2020-12-31		2020-06-11	https://ClinicalTrials.gov/show/NCT03354390	2017-11-28	Genitourinary Cancer							Other TAA	Overexpressed antigen	HERV-E				no		no
70	NCT03399448	NY-ESO-1-redirected CRISPR (TCRendo and PD1) Edited T Cells (NYCE T Cells)	Terminated	No Results Available	Multiple Myeloma|Melanoma|Synovial Sarcoma|Myxoid/Round Cell Liposarcoma	Biological: NY-ESO-1 redirected autologous T cells with CRISPR edited endogenous TCR and PD-1|Drug: Cyclophosphamide|Drug: Fludarabine|Device: NY-ESO-1 expression testing	Determine safety profile of a single infusion of NYCE T cells by monitoring the frequency and severity of adverse events assessed by the National Cancer Institute (NCI) - Common Toxicity Criteria (v4.03)|Evaluate Manufacturing Feasibility of NYCE T Cells.|Percentage of patients achieving complete response (CR) before or at Month 6|Overall survival (OS)|Duration of remission (DOR)|Progression- fre…	University of Pennsylvania|Parker Institute for Cancer Immunotherapy|Tmunity Therapeutics	Phase 1	3	Other|Industry	UPCC# 25416; IRB #826672	2018-09-05	2018	2020-02-29	2020-02-29		2020-05-07	https://ClinicalTrials.gov/show/NCT03399448	2018-01-16	Hematological Malignancies	Melanoma	Sarcoma					CTA		NY-ESO-1				yes	NYCE: CRISPR-mediated endogenous TCR and PD-1 knockout	no
71	NCT03412877	Administration of Autologous T-Cells Genetically Engineered to Express T-Cell Receptors Reactive Against Mutated Neoantigens in People With Metastatic Cancer	Recruiting	No Results Available	Glioblastoma|Non-Small Cell Lung Cancer|Ovarian Cancer|Breast Cancer|Gastrointestinal/Genitourinary Cancer	Drug: Cyclophosphamide|Drug: Fludarabine|Drug: Aldesleukin|Biological: Individual Patient TCR-Transduced PBL|Drug: Pembrolizumab (KEYTRUDA )	Response rate|Safety and tolerance	National Cancer Institute (NCI)|National Institutes of Health Clinical Center (CC)	Phase 2	270	NIH	180049|18-C-0049	2018-09-06	2018	2027-03-23	2028-03-23		2020-04-20	https://ClinicalTrials.gov/show/NCT03412877	2018-01-29	Brain Cancer	Lung Cancer	Breast Cancer	Gastrointestinal Cancer	Genitourinary Cancer	Ovarian Cancer, Fallopian Tube Cancer		Neoantigens		Multiple individual				no		no
72	NCT03431311	T Cell Receptor Based Therapy of Metastatic Colorectal Cancer	Terminated	No Results Available	Colorectal Cancer	Biological: Adoptive Cell Therapy (ACT)	Incidence, nature, and severity of adverse events graded according to NCI CTCAE v4.0|Progression free survival (PFS)|Radiological response rate (ORR)|Overall survival (OS)	Oslo University Hospital	Phase 1|Phase 2	1	Other	TCR-CRC-001	2018-03-08	2018	2019-06-12	2019-06-12		2019-06-13	https://ClinicalTrials.gov/show/NCT03431311	2018-02-13	Gastrointestinal Cancer							Neoantigens		TGFβRII frameshift antigen				no		no
73	NCT03441100	TCR-engineered T Cells in Solid Tumors Including NSCLC and HCC Patients	Recruiting	No Results Available	Solid Tumor, Adult|Cancer|Hepatocellular Carcinoma|Hepatocellular Cancer|Nonsmall Cell Lung Cancer|Liver Cancer|Lung Cancer	Drug: IMA202 Product|Device: IMA_Detect	Number of subjects with dose-limiting toxicity (DLT) and adverse events (AE)|Assessment of tumor responses and progression based on RECIST 1.1 and immune-related RECIST (irRECIST).|Success rate of IMA202 product generation|Duration of infused IMA202 product over time|Incidence of infused IMA202 product|Blood based assessment to evaluate the mechanisms of action of IMA202 product|Blood based asses…	Immatics US, Inc.|M.D. Anderson Cancer Center	Phase 1	16	Industry|Other	IMA202-101	2019-05-02	2019	2020-09-01	2022-06-01		2020-04-29	https://ClinicalTrials.gov/show/NCT03441100	2018-02-22	Gastrointestinal Cancer	Lung Cancer						CTA		MAGE-A1				no		no
74	NCT03462316	NY-ESO-1-specific T Cell Receptor (TCR) T Cell in Sarcoma	Recruiting	No Results Available	Bone Sarcoma|Soft Tissue Sarcoma	Biological: NY-ESO-1ï¼ˆTCR Affinity Enhancing Specific T cell Therapyï¼‰	Number of Participants With Treatment-Related Adverse Events as Assessed by CTCAE v3.0|clinical response rate	Sun Yat-sen University|Guangdong Xiangxue Precision Medical Technology Co., Ltd.	Phase 1	20	Other|Industry	B2017-023-01	2018-05-21	2018	2020-10-20	2020-12-15		2020-03-17	https://ClinicalTrials.gov/show/NCT03462316	2018-03-12	Sarcoma							CTA		NY-ESO-1				no		no
75	NCT03503968	TCR Modified T Cells MDG1011 in High Risk Myeloid and Lymphoid Neoplasms	Recruiting	No Results Available	Safety|Tolerability|Feasibility|Treatment Efficacy	Drug: MDG1011|Other: Investigator Choice therapy	Phase I: Adverse Events and Dose Limiting Toxicities (Safety and Tolerability)|Phase I: maximum tolerated dose (MTD) and/or recommended Phase II dose (RP2D) of MDG101|Phase I: For feasibility: percent of all subjects who receive the planned target dose of MDG1011|Phase II: Adverse Events (Safety)|Phase II: overall response rate (ORR)|Phase I: overall response rate (ORR)|Phase I: time to event and…	Medigene AG	Phase 1|Phase 2	92	Industry	CD-TCR-001	2018-03-27	2018	2020-08-01	2024-04-01		2020-01-10	https://ClinicalTrials.gov/show/NCT03503968	2018-04-20	Hematological Malignancies							CTA		PRAME				no		no
76	NCT03506802	TCR Genetically Engineered PBMC and PBSC After Melphalan Conditioning Regimen in Treating Participants With Relapsed and Refractory Multiple Myeloma	Withdrawn	No Results Available	HLA-A*0201 Positive Cells Present|NY-ESO-1 Positive Tumor Cells Present|Recurrent Plasma Cell Myeloma|Refractory Plasma Cell Myeloma	Radiation: 18F-FHBG|Biological: Aldesleukin|Biological: Cellular Therapy|Procedure: Computed Tomography|Biological: Filgrastim|Other: Laboratory Biomarker Analysis|Drug: Lenalidomide|Procedure: Leukapheresis|Drug: Melphalan|Drug: Plerixafor|Procedure: Positron Emission Tomography	Incidence of dose limiting toxicity|Feasibility of NY-ESO-1 TCR transgenic cells|Persistence of transduced T cells|Engraftment and persistence of transduced progeny T cells|Engraftment and persistence of transduced T cells and progeny T cells|Persistence of TCR gene transduced cells|Long term monitoring for replication competence of retrovirus (RCR) and lentivirus (RCL)|Immunological monitoring|O…	Jonsson Comprehensive Cancer Center|National Cancer Institute (NCI)|California Institute for Regenerative Medicine (CIRM)	Phase 1	0	Other|NIH	17-001866|NCI-2018-00204|P30CA016042	2018-07-10	2018	2019-06-25	2019-06-25		2019-06-28	https://ClinicalTrials.gov/show/NCT03506802	2018-04-24	Hematological Malignancies							CTA		NY-ESO-1				no		no
77	NCT03578406	HPV-E6-Specific Anti-PD1 TCR-T Cells in the Treatment of HPV-Positive NHSCC or Cervical Cancer	Recruiting	No Results Available	Cervical Cancer|Head and Neck Squamous Cell Carcinoma	Drug: HPV E6-specific TCR-T cells	To Determine the Maximum Tolerated Dose	Xinqiao Hospital of Chongqing|TCRCure Biotech Co., Ltd	Phase 1	20	Other	XQDC20180520	2018-09-01	2018	2020-08-30	2021-08-30		2019-05-01	https://ClinicalTrials.gov/show/NCT03578406	2018-07-06	Cervical Cancer	Head and Neck Cancer						Oncoviral antigen		HPV-E6				yes	anti-PD1-scFv	no
78	NCT03634683	A Study of LioCyx in Patient With Recurrent HBV-related HCC Post Liver Transplantation	Not yet recruiting	No Results Available	Recurrent Hepatocellular Carcinoma	Biological: LioCyx	Safety based on Incidence of Treatment-Emergent Adverse Events (AEs) and Serious AEs|Overall Response Rate|Overall Survival according to mRECIST|Quality of life of patients	Lion TCR Pte. Ltd.|Agency for Science, Technology and Research	Phase 1|Phase 2	72	Industry|Other	LTCR-HCC-001	2018-08-01	2018	2022-08-01	2022-08-01		2018-08-16	https://ClinicalTrials.gov/show/NCT03634683	2018-08-16	Gastrointestinal Cancer							Oncoviral antigen		HBV				no		no
79	NCT03648697	EBV-TCR-Tï¼ˆYT-E001ï¼‰for Patients With EBV-positive Recurrent or Metastatic NPC	Not yet recruiting	No Results Available	Nasopharyngeal Carcinoma	Biological: EBV-TCR-T (YT-E001) cells	Number of participants with adverse events|Number of participants with clinical responses	Fujian Cancer Hospital|China Immunotech (Beijing) Biotechnology Co., Ltd.	Phase 2	20	Other|Industry	FJZL20180823	2018-10-10	2018	2019-10-08	2020-10-10		2018-08-29	https://ClinicalTrials.gov/show/NCT03648697	2018-08-27	Head and Neck Cancer							Oncoviral antigen		EBV				no		no
80	NCT03686124	TCR-engineered T Cells in Solid Tumors	Recruiting	No Results Available	Refractory Cancer|Recurrent Cancer|Solid Tumor, Adult|Cancer	Biological: IMA203 Product|Device: IMADetect	Number of subjects with dose-limiting toxicity (DLT)|Number of treatment-emergent adverse events|Number of treatment-emergent adverse events of special interest|Number of treatment-emergent serious adverse events|Recommended Phase 2 Dose (RP2D)|Frequency of TCR engineered T cells within blood T cells|Duration of tumor response	Immatics US, Inc.|M.D. Anderson Cancer Center	Phase 1	16	Industry|Other	IMA203-101	2019-05-14	2019	2021-01-01	2035-01-01		2020-02-28	https://ClinicalTrials.gov/show/NCT03686124	2018-09-26	Any Solid Cancer							CTA		PRAME				no		no
81	NCT03691376	Genetically Engineered Cells (NY-ESO-1 TCR Engineered T Cells and HSCs) After Melphalan Conditioning Regimen in Treating Patients With Recurrent or Refractory Ovarian, Fallopian Tube, or Primary Peritoneal Cancer	Recruiting	No Results Available	Platinum-Resistant Fallopian Tube Carcinoma|Platinum-Resistant Ovarian Carcinoma|Platinum-Resistant Primary Peritoneal Carcinoma|Platinum-Sensitive Fallopian Tube Carcinoma|Platinum-Sensitive Ovarian Carcinoma|Platinum-Sensitive Primary Peritoneal Carcinoma|Recurrent Fallopian Tube Carcinoma|Recurrent Ovarian Carcinoma|Recurrent Primary Peritoneal Carcinoma|Refractory Fallopian Tube Carcinoma|Ref…	Biological: Aldesleukin|Biological: Autologous NY-ESO-1-specific CD8-positive T Lymphocytes|Other: Cellular Therapy|Drug: Melphalan	Incidence of adverse events|Maximum tolerated dose (MTD)|Change in Immunological parameters associated with T cell persistence|Tumor response rates to treatment|Progression-free survival|Overall survival|Duration of response|Appearance of target antigen/major histocompatibility complex loss variants upon disease recurrence|Assessment of bioactivity|Assessment of Immunological parameters associate…	Roswell Park Cancer Institute|National Cancer Institute (NCI)	Phase 1	18	Other|NIH	i 287616|NCI-2018-01758|P30CA016056	2019-01-24	2019	2020-10-01	2021-10-01		2020-05-28	https://ClinicalTrials.gov/show/NCT03691376	2018-10-01	Ovarian Cancer, Fallopian Tube Cancer	Others						CTA		NY-ESO-1				no		no
82	NCT03697824	Clinical Trial of Safety, Tolerability and Antitumor Activity of Genetically Engineered T Cells in Combination With Anti-Cancer Agents in Relapsed and Refractory Synovial Sarcoma Expressing New York Esophageal Antigen-1 (NY-ESO-1) and/or LAGE-1a	Withdrawn	No Results Available	Neoplasms	Drug: GSK3377794|Drug: Pembrolizumab|Drug: Fludarabine|Drug: Cyclophosphamide	Number of subjects with treatment limiting toxicities (TLT)|Number of subjects with AEs|Severity of AEs|Number of subjects with serious adverse events (SAEs)|Number of subjects with AE /SAEs leading to pembrolizumab administration delay, interruptions, and withdrawals|Number of subjects with abnormal hematology parameters|Number of subjects with abnormal clinical chemistry parameters|Number of su…	GlaxoSmithKline|Merck Sharp & Dohme Corp.	Phase 2	0	Industry	209147	2019-02-25	2019	2022-07-18	2022-07-18		2019-10-29	https://ClinicalTrials.gov/show/NCT03697824	2018-10-05	Sarcoma							CTA		NY-ESO-1/LAGE-1a				no		no
83	NCT03709706	Pilot Immunotherapy Study With Autologous T-cells Specific for NY-ESO-1/ LAGE-1a-positive Advanced NSCLC Either Alone or in Combination With Pembrolizumab	Recruiting	No Results Available	Neoplasms	Drug: GSK3377794|Drug: Pembrolizumab	Number of participants with adverse events (AEs) and serious adverse events (SAEs) in participants who received GSK3377794 alone or in combination with pembrolizumab|Number of participants with adverse events of different severity in participants who received GSK3377794 alone or in combination with pembrolizumab|Number of participants with AEs and SAEs leading to dose delays|Number of participant…	GlaxoSmithKline|Merck Sharp & Dohme Corp.	Phase 2	54	Industry	208471	2018-12-31	2018	2021-07-02	2021-07-02		2020-04-24	https://ClinicalTrials.gov/show/NCT03709706	2018-10-17	Lung Cancer							CTA		NY-ESO-1/LAGE-1a				no		no
84	NCT03745326	Administering Peripheral Blood Lymphocytes Transduced With a Murine T-Cell Receptor Recognizing the G12D Variant of Mutated RAS in HLA-A*11:01 Patients	Recruiting	No Results Available	Gastrointestinal Cancer|Pancreatic Cancer|Gastric Cancer|Colon Cancer|Rectal Cancer	Drug: Cyclophosphamide|Drug: Fludarabine|Drug: Aldesleukin|Biological: anti-KRAS G12D mTCR PBL	Frequency and severity of treatment-related adverse events|Response rate	National Cancer Institute (NCI)|National Institutes of Health Clinical Center (CC)	Phase 1|Phase 2	70	NIH	190017|19-C-0017	2019-05-16	2019	2027-12-01	2028-12-01		2020-03-02	https://ClinicalTrials.gov/show/NCT03745326	2018-11-19	Gastrointestinal Cancer							Neoantigens		KRAS G12D				no		no
85	NCT03747484	Gene-Modified Immune Cells (FH-MCVA2TCR) in Treating Patients With Metastatic or Unresectable Merkel Cell Cancer	Recruiting	No Results Available	Other Skin	Biological: Autologous MCPyV-specific HLA-A02-restricted TCR-transduced CD4+ and CD8+ T-cells FH-MCVA2TCR|Drug: Avelumab|Radiation: Radiation Therapy|Biological: Pembrolizumab	Incidence of adverse events grade 3 or higher determined to be possibly, probably or definitely secondary to any of the study treatments per Common Terminology Criteria for Adverse Events (CTCAE) v. 5.0|Best overall response|Progression-free survival|Overall survival	Fred Hutchinson Cancer Research Center|National Cancer Institute (NCI)|bluebird bio	Phase 1|Phase 2	16	Other|NIH|Industry	RG1003611|NCI-2018-02483|9845|ATTAC-MCC|P30CA015704|P01CA225517	2019-07-03	2019	2023-10-15	2023-10-15		2020-05-01	https://ClinicalTrials.gov/show/NCT03747484	2018-11-20	Others							Oncoviral antigen		MCPyV				no		no
86	NCT03778814	TCR-T Cell for Immunotherapy of Lung Cancer and Other Solid Tumors	Recruiting	No Results Available	Nonsmall Cell Lung Cancer|Solid Tumor, Adult	Biological: TCR-T cells	Number of Patients with Dose Limiting Toxicity|Percent of Patients with best response as either complete remission or partial remission	Second Affiliated Hospital of Guangzhou Medical University|First Affiliated Hospital of Jinan University	Phase 1	30	Other	TCR-T therapy on solid tumor	2018-12-01	2018	2020-12-30	2021-12-30		2019-06-25	https://ClinicalTrials.gov/show/NCT03778814	2018-12-19	Any Solid Cancer							Neoantigens		Multiple individual				no		no
87	NCT03891706	Individualized Tumor Specific TCR- T Cells in the Treatment of Advanced Solid Tumors	Recruiting	No Results Available	Solid Tumor	Drug: tumor-specific TCR-T cells|Drug: Interleukin-2|Drug: Fludarabine|Drug: Cyclophosphamide	Number of participants with treatment-related adverse events as assessed by CTCAE v4.03|Disease Control Rate(DCR)|overall survival(OS)|progression-free survival(PFS)	Guangzhou FineImmune Biotechnology Co., LTD.|Sun Yat-sen University	Phase 1	30	Industry|Other	FI-FIT001-001	2019-01-08	2019	2021-07-01	2021-12-31		2020-02-12	https://ClinicalTrials.gov/show/NCT03891706	2019-03-27	Any Solid Cancer							Neoantigens		Multiple individual				no		no
88	NCT03899415	TCR-Redirected T Cells Therapy in Patient With HBV Related HCC	Recruiting	No Results Available	Hepatocellular Carcinoma	Biological: TCR redirected T cells	Safety evaluation based in Incidences of adverse events/serious adverse events|Overall Response Rate|Overall survival rate	Beijing 302 Hospital|Lion TCR Pte. Ltd.	Phase 1	10	Other|Industry	LTCR-HCC-3-1	2019-04-20	2019	2022-06-01	2024-06-01		2019-04-10	https://ClinicalTrials.gov/show/NCT03899415	2019-04-02	Gastrointestinal Cancer							Oncoviral antigen		HBV				no		no
89	NCT03912831	Safety and Efficacy of KITE-439 in HLA-A*02:01+ Adults With Relapsed/Refractory HPV16+ Cancers	Recruiting	No Results Available	Human Papillomavirus (HPV) 16+ Relapsed/Refractory Cancer	Drug: KITE-439|Drug: Cyclophosphamide|Drug: Fludarabine	Phase 1A - Percentage of Participants Experiencing Adverse Events Defined as Dose-Limiting Toxicities (DLTs)|Phase 1B - Efficacy: Objective Response Rate (ORR)|Duration of Response (DOR)|Progression-Free Survival (PFS)|Overall Survival|Percentage of Participants Experiencing Adverse Events|Percentage of Participants Experiencing Clinically Significant Changes in Safety Laboratory Values|Percentag…	Kite, A Gilead Company|Gilead Sciences	Phase 1	75	Industry	KT-US-478-0401	2019-06-06	2019	2022-01-01	2036-10-01		2020-06-09	https://ClinicalTrials.gov/show/NCT03912831	2019-04-11	Cervical Cancer	Head and Neck Cancer	Others	Genitourinary Cancer	Gastrointestinal Cancer			Oncoviral antigen		HPV-E7				no		no
90	NCT03925896	Phase I Trial of LMP2 Antigen-specific TCR T-cell Therapy for Recurrent and Metastatic NPC Patients	Recruiting	No Results Available	Nasopharyngeal Carcinoma	Drug: LMP2 Antigen-specific TCR T cells	To Determine the Maximum Tolerated Dose of TCR T-cell Therapy	Sun Yat-sen University	Phase 1	27	Other	B2019-021	2019-08-07	2019	2020-08-01	2022-08-01		2019-09-12	https://ClinicalTrials.gov/show/NCT03925896	2019-04-24	Head and Neck Cancer							Oncoviral antigen		EBV				no		no
91	NCT03937791	Immunotherapy With E7 T Cell Receptor T Cells for Vulvar High-Grade Squamous Intraepithelial Lesions	Recruiting	No Results Available	Squamous Intraepithelial Lesions of Vulva|Neoplasms, Squamous Cell|Vulvar HSIL	Biological: E7 TCR	To determine the complete response rate for E7 TCR T cells in the treatment of patients with vulvar HSIL.|Characterize the safety profile of E7 TCR T cells administered in a low intensity setting without conditioning or systemic aldesleukin.	National Cancer Institute (NCI)|National Institutes of Health Clinical Center (CC)	Phase 2	200	NIH	190091|19-C-0091	2019-10-09	2019	2022-07-31	2024-07-30		2020-06-11	https://ClinicalTrials.gov/show/NCT03937791	2019-05-06	Others							Oncoviral antigen		HPV-E7				no		no
92	NCT03967223	Master Protocol to Assess the Safety and Antitumor Activity of Genetically Engineered T Cells in NY-ESO-1 and/or LAGE-1a Positive Solid Tumors	Recruiting	No Results Available	Neoplasms	Drug: GSK3377794|Drug: Fludarabine|Drug: Cyclophosphamide	Substudy 1: Overall response rate|Substudy 2: Overall response rate|Substudy 1: Time to response|Substudy 1: Duration of response|Substudy 1: Disease control rate|Substudy 1: Progression free survival|Substudy 1: Number of patients with adverse events (AEs) and serious adverse events (SAEs)|Substudy 1: Severity and duration of adverse events of special interest (AESIs)|Substudy 1: Number of patie…	GlaxoSmithKline	Phase 2	65	Industry	208467	2019-12-31	2019	2022-01-14	2025-12-15		2020-05-07	https://ClinicalTrials.gov/show/NCT03967223	2019-05-30	Sarcoma							CTA		NY-ESO-1/LAGE-1a				no		no
93	NCT03970382	A Study of Gene Edited Autologous Neoantigen Targeted TCR T Cells With or Without Anti-PD-1 in Patients With Solid Tumors	Recruiting	No Results Available	Solid Tumor	Biological: NeoTCR-P1 adoptive cell therapy|Biological: nivolumab	Incidence of adverse events as defined as DLTs|Number of participants with adverse events as a measure of safety and tolerability of NeoTCR-P1 or NeoTCR-P1 in combination with nivolumab|Maximum Tolerated Dose (MTD) of NeoTCR-P1|Feasibility of manufacturing NeoTCR-P1|Maximum concentration of NeoTCR-P1 (Cmax) in the peripheral blood|Area-under-the-concentration-vs-time-curve (AUC) in the peripheral…	PACT Pharma, Inc.	Phase 1	148	Industry	PACT-0101	2019-07-03	2019	2021-12-01	2023-12-01		2020-05-11	https://ClinicalTrials.gov/show/NCT03970382	2019-05-31	Genitourinary Cancer	Melanoma	Ovarian Cancer, Fallopian Tube Cancer	Gastrointestinal Cancer	Breast Cancer			Neoantigens		Multiple individual				no		no
94	NCT03971747	AFP Specific T Cell Receptor Transduced T Cells Injection(C-TCR055) in Unresectable Hepatocellular Carcinoma	Recruiting	No Results Available	Hepatocellular Carcinoma	Biological: AFP Specific T Cell Receptor T Cells	Incidence of treatment related adverse events as assessed by CTCAE v4.0[Safety of C-TCR055]|ORR|DOR|PFS|OS	Cellular Biomedicine Group Ltd.|Shanghai Zhongshan Hospital	Phase 1	9	Industry|Other	0421-011	2019-08-06	2019	2020-06-01	2021-04-01		2020-04-07	https://ClinicalTrials.gov/show/NCT03971747	2019-06-03	Gastrointestinal Cancer							Other TAA	Oncofetal antigen	AFP				no		no
95	NCT04015336	E7 TCR Cell Induction Immunotherapy for Stage II and Stage III HPV-Associated Oropharyngeal Cancer	Recruiting	No Results Available	Papillomavirus Infections|Oropharyngeal Neoplasms	Biological: E7 TCR	The fraction who achieve a success among those who receive E7 TCR T cell administration and who can be evaluated for the two feasibility criteria, with 95% confidence intervals on the fraction reported as well.	National Cancer Institute (NCI)|National Institutes of Health Clinical Center (CC)	Phase 2	180	NIH	190122|19-C-0122	2020-07-06	2020	2023-04-28	2024-04-26		2020-06-11	https://ClinicalTrials.gov/show/NCT04015336	2019-07-11	Head and Neck Cancer							Oncoviral antigen		HPV-E7				no		no
96	NCT04044859	Surpass: ADP-A2M4CD8 in HLA-A2+ Subjects With MAGE-A4 Positive Tumors	Recruiting	No Results Available	Synovial Sarcoma|Myxoid/Round Cell Liposarcoma (MRCLS)|Melanoma|Urothelial Carcinoma|Head and Neck|Ovarian|Gastric Cancer|Esophagogastric Junction Disorder|Nonsmall Cell Lung Cancer|Esophageal Cancer	Genetic: Autologous genetically modified ADP-A2M4CD8 cells	Number of subjects with treatment -related adverse events (AEs), including serious adverse events (SAEs) as assessed by Common Terminology Criteria for Adverse Events (CTCAE) version 5.0|Evaluate safety of ADP-A2M4CD8 through measurement of Replication -competent Retrovirus in genetically engineered T-cells|Anti-tumour activity: Overall Response Rate (ORR)|Anti-tumor activity: Best overall respon…	Adaptimmune	Phase 1	30	Industry	ADP-0055-001	2018-04-30	2018	2036-01-14	2019-08-05		2020-05-12	https://ClinicalTrials.gov/show/NCT04044859	2019-08-05	Sarcoma	Head and Neck Cancer	Genitourinary Cancer	Ovarian Cancer, Fallopian Tube Cancer	Gastrointestinal Cancer	Lung Cancer		CTA		MAGE-A4				yes	ADP-A2M4CD: co-expression of CD8α on CD4+ T cells	no
97	NCT04044950	A Phase II Study of Neoadjuvant E7 TCR T Cell Immunotherapy for Borderline Resectable and Unresectable Stage I HPV-Associated Oropharyngeal Cancer	Not yet recruiting	No Results Available	Papillomavirus Infections|Oropharyngeal Neoplasms	Biological: E7 TCR	The fraction who achieve a success among those who receive E7 TCR T cell administration and who can be evaluated for the three feasibility criteria with 95% confidence intervals on the fraction reported as well.	National Cancer Institute (NCI)|National Institutes of Health Clinical Center (CC)	Phase 2	180	NIH	190130|19-C-0130	2020-07-06	2020	2023-07-03	2024-12-02		2020-06-11	https://ClinicalTrials.gov/show/NCT04044950	2019-08-05	Head and Neck Cancer							Oncoviral antigen		HPV-E7				no		no
98	NCT04102436	Non-Viral TCR Gene Therapy	Recruiting	No Results Available	Glioblastoma|Non-Small Cell Lung Cancer|Breast Cancer|Gastrointestinal/Genitourinary Cancer|Ovarian Cancer	Drug: Fludarabine|Drug: Cyclophosphamide|Drug: Aldesleukin|Biological: Sleeping Beauty Transposed PBL	Response rate|Phenotypic and functional characteristics of PBL|Safety and tolerance|Immune monitoring	National Cancer Institute (NCI)|National Institutes of Health Clinical Center (CC)	Phase 2	210	NIH	190143|19-C-0143	2020-08-24	2020	2028-12-31	2029-12-31		2020-06-11	https://ClinicalTrials.gov/show/NCT04102436	2019-09-25	Brain Cancer	Lung Cancer	Breast Cancer	Gastrointestinal Cancer	Genitourinary Cancer	Ovarian Cancer, Fallopian Tube Cancer		Neoantigens		Multiple individual				no		no
99	NCT04139057	EBV-Specific Anti-PD1 TCR-T Cells in the Treatment of EBV-Positive NHSCC	Recruiting	No Results Available	Head and Neck Squamous Cell Carcinoma	Drug: EBV-specific TCR-T cell with anti-PD1 auto-secreted element	To Determine the Maximum Tolerated Dose	Xinqiao Hospital of Chongqing|TCRCure Biopharma Ltd	Phase 1|Phase 2	9	Other	XQDC20191001	2019-03-01	2019	2020-02-29	2022-02-28		2019-10-25	https://ClinicalTrials.gov/show/NCT04139057	2019-10-25	Head and Neck Cancer							Oncoviral antigen		EBV				yes	anti-PD1-scFv	no
100	NCT04146298	Mutant KRAS G12V-specific TCR Transduced T Cell Therapy for Advanced Pancreatic Cancer	Recruiting	No Results Available	Pancreatic Cancer|Pancreatic Neoplasms|Pancreatic Ductal Adenocarcinoma|Advanced Cancer	Drug: Cyclophosphamide|Drug: Fludarabine|Biological: Mutant KRAS G12V-specific TCR transduced autologous T cells|Drug: Anti-PD-1 monoclonal antibody	Frequency and severity of treatment-related adverse events|Objective response rate|The percentage of TCR transduced T cells in peripheral blood|Overall survival	Guo ShiWei|Providence Cancer Center, Earle A. Chiles Research Institute|Changhai Hospital	Phase 1|Phase 2	30	Other	ChanghaiH-PP06	2020-04-30	2020	2022-12-01	2023-03-01		2020-05-05	https://ClinicalTrials.gov/show/NCT04146298	2019-10-31	Gastrointestinal Cancer							Neoantigens		KRAS G12V				no		no
101	NCT04194190	A Single Patient Will be Treated With Individual Patient TCR-Transduced PBL	Available	No Results Available		Drug: Individual Patient TCR-Transduced PBL		National Institutes of Health Clinical Center (CC)	Phase 2	1	NIH	20-C-9956|209956	2019-12-11	2019				2019-12-11	https://ClinicalTrials.gov/show/NCT04194190	2019-12-11	Breast Cancer							Neoantigens		Multiple individual				no		no
102	NCT04318964	TAEST16001 in the Treatment of Soft Tissue Sarcoma	Recruiting	No Results Available	Soft Tissue Sarcoma	Biological: TAEST16001 cells	Maximum tolerable dose (MTDï¼‰|Dose limited toxicity (DLT)|Peripheral blood TAEST16001 cell peak (C Max)|Peripheral blood TAEST16001 cell peak time (T Max)|Peripheral blood TAEST16001 cell AUC 0-28|T cell subsets|Peripheral blood antigen-specific CTL|Effector cell activity	Sun Yat-sen University|Guangdong Xiangxue Precision Medical Technology Co., Ltd.	Phase 1	12	Other|Industry	SunYat-senU-TAEST16001	2020-03-19	2020	2021-09-01	2022-06-01		2020-05-21	https://ClinicalTrials.gov/show/NCT04318964	2020-03-24	Sarcoma							CTA		NY-ESO-1				no		no
103	NCT04368182	AFP Specific T Cell Receptor Transduced T Cells Injection(C-TCR055) in Unresectable Hepatocellular Carcinoma	Recruiting	No Results Available	Hepatocellular Carcinoma	Biological: Autologous C-TCR055	Safety of C-TCR055|ORR|DCR|DOR	Zhejiang University	Phase 1	3	Other	CISLD7	2020-04-13	2020	2020-08-31	2021-11-30		2020-04-29	https://ClinicalTrials.gov/show/NCT04368182	2020-04-29	Gastrointestinal Cancer							Other TAA	Oncofetal antigen	AFP				no		no
104	NCT04411134	E7 TCR T Cell Immunotherapy for High-Grade Cervical Intraepithelial Neoplasia	Not yet recruiting	No Results Available	Cervical Intraepithelial Neoplasia	Biological: E7 TCR	To determine the safety of intralesional injection of E7 TCR T cell therapy for highgrade CIN	National Cancer Institute (NCI)|National Institutes of Health Clinical Center (CC)	Phase 1	200	NIH	200093|20-C-0093	2020-07-14	2020	2025-03-31	2028-04-17		2020-06-11	https://ClinicalTrials.gov/show/NCT04411134	2020-06-02	Cervical Cancer							Oncoviral antigen		HPV-E7				no		no
